# Supplementary material for: Ir(iii)/Ag(i)-catalyzed directly C–H amidation of arenes with OH-free hydroxyamides as amidating agents
Source: RSC Adv. 2024 Feb 15;14(9):5975–80. doi: 10.1039/d4ra00517a (PMC10867557; doi:10.1039/d4ra00517a)
Supplement: RA-014-D4RA00517A-s002 [file RA-014-D4RA00517A-s002.cif]

# Electronic Supplementary Material (ESI) for RSC Advances.
# This journal is © The Royal Society of Chemistry 2024

####################################################################### 
# 
# This file contains crystal structure data downloaded from the 
# Cambridge Structural Database (CSD) hosted by the Cambridge 
# Crystallographic Data Centre (CCDC).
# 
# Full information about CCDC data access policies and citation 
# guidelines are available at http://www.ccdc.cam.ac.uk/access/V1 
# 
# Audit and citation data items may have been added by the CCDC. 
# Please retain this information to preserve the provenance of 
# this file and to allow appropriate attribution of the data. 
# 
#######################################################################

data_Mp
_database_code_depnum_ccdc_archive 'CCDC 2315214'
loop_
_audit_author_name
_audit_author_address
'Youpeng Zuo'
;SUZHOU UNIVERSITY
China
;
_audit_update_record             
;
2023-12-18 deposited with the CCDC.	2024-02-09 downloaded from the CCDC.
;

_audit_creation_method           SHELXL-2018/1
_shelx_SHELXL_version_number     2018/1
_chemical_name_systematic        ?
_chemical_name_common            ?
_chemical_melting_point          ?
_chemical_formula_moiety         ?
_chemical_formula_sum            'C20 H15 N3 O'
_chemical_formula_weight         313.35

loop_
_atom_type_symbol
_atom_type_description
_atom_type_scat_dispersion_real
_atom_type_scat_dispersion_imag
_atom_type_scat_source
C C 0.0033 0.0016 'International Tables Vol C Tables 4.2.6.8 and 6.1.1.4'
H H 0.0000 0.0000 'International Tables Vol C Tables 4.2.6.8 and 6.1.1.4'
N N 0.0061 0.0033 'International Tables Vol C Tables 4.2.6.8 and 6.1.1.4'
O O 0.0106 0.0060 'International Tables Vol C Tables 4.2.6.8 and 6.1.1.4'

_space_group_crystal_system      monoclinic
_space_group_IT_number           14
_space_group_name_H-M_alt        'P 21/n'
_space_group_name_Hall           '-P 2yn'

_shelx_space_group_comment       
;
The symmetry employed for this shelxl refinement is uniquely defined
by the following loop, which should always be used as a source of
symmetry information in preference to the above space-group names.
They are only intended as comments.
;

loop_
_space_group_symop_operation_xyz
'x, y, z'
'-x+1/2, y+1/2, -z+1/2'
'-x, -y, -z'
'x-1/2, -y-1/2, z-1/2'

_cell_length_a                   8.0992(4)
_cell_length_b                   20.6903(11)
_cell_length_c                   9.9276(6)
_cell_angle_alpha                90
_cell_angle_beta                 111.728(2)
_cell_angle_gamma                90
_cell_volume                     1545.42(15)
_cell_formula_units_Z            4
_cell_measurement_temperature    273(2)
_cell_measurement_reflns_used    9659
_cell_measurement_theta_min      2.95
_cell_measurement_theta_max      27.59

_exptl_crystal_description       block
_exptl_crystal_colour            colorless
_exptl_crystal_density_meas      ?
_exptl_crystal_density_method    ?
_exptl_crystal_density_diffrn    1.347
_exptl_crystal_F_000             656
_exptl_transmission_factor_min   ?
_exptl_transmission_factor_max   ?
_exptl_crystal_size_max          ?
_exptl_crystal_size_mid          ?
_exptl_crystal_size_min          ?
_exptl_absorpt_coefficient_mu    0.086
_shelx_estimated_absorpt_T_min   ?
_shelx_estimated_absorpt_T_max   ?
_exptl_absorpt_correction_type   ?
_exptl_absorpt_correction_T_min  ?
_exptl_absorpt_correction_T_max  ?
_exptl_absorpt_process_details   ?
_exptl_absorpt_special_details   ?
_diffrn_ambient_temperature      273(2)
_diffrn_radiation_wavelength     0.71073
_diffrn_radiation_type           MoK\a
_diffrn_source                   ?
_diffrn_measurement_device_type  'CCD area detector'
_diffrn_measurement_method       'phi and omega scans'
_diffrn_detector_area_resol_mean ?
_diffrn_reflns_number            61845
_diffrn_reflns_av_unetI/netI     0.0086
_diffrn_reflns_av_R_equivalents  0.0228
_diffrn_reflns_limit_h_min       -10
_diffrn_reflns_limit_h_max       10
_diffrn_reflns_limit_k_min       -26
_diffrn_reflns_limit_k_max       26
_diffrn_reflns_limit_l_min       -12
_diffrn_reflns_limit_l_max       12
_diffrn_reflns_theta_min         2.958
_diffrn_reflns_theta_max         27.625
_diffrn_reflns_theta_full        25.242
_diffrn_measured_fraction_theta_max 0.984
_diffrn_measured_fraction_theta_full 0.986
_diffrn_reflns_Laue_measured_fraction_max 0.984
_diffrn_reflns_Laue_measured_fraction_full 0.986
_diffrn_reflns_point_group_measured_fraction_max 0.984
_diffrn_reflns_point_group_measured_fraction_full 0.986
_reflns_number_total             3540
_reflns_number_gt                3175
_reflns_threshold_expression     'I > 2\s(I)'
_reflns_Friedel_coverage         0.000
_reflns_Friedel_fraction_max     .
_reflns_Friedel_fraction_full    .

_reflns_special_details          
;
 Reflections were merged by SHELXL according to the crystal
 class for the calculation of statistics and refinement.
 
 _reflns_Friedel_fraction is defined as the number of unique
 Friedel pairs measured divided by the number that would be
 possible theoretically, ignoring centric projections and
 systematic absences.
;

_computing_data_collection       'Bruker SMART'
_computing_cell_refinement       'Bruker SMART'
_computing_data_reduction        'Bruker SAINT'
_computing_structure_solution    'Bruker SHELXTL'
_computing_structure_refinement  'SHELXL-2018/1 (Sheldrick, 2018)'
_computing_molecular_graphics    'Bruker SHELXTL'
_computing_publication_material  'Bruker SHELXTL'
_refine_special_details          ?
_refine_ls_structure_factor_coef Fsqd
_refine_ls_matrix_type           full
_refine_ls_weighting_scheme      calc
_refine_ls_weighting_details     
'w=1/[\s^2^(Fo^2^)+(0.0458P)^2^+0.6533P] where P=(Fo^2^+2Fc^2^)/3'
_atom_sites_solution_primary     ?
_atom_sites_solution_secondary   ?
_atom_sites_solution_hydrogens   geom
_refine_ls_hydrogen_treatment    constr
_refine_ls_extinction_method     none
_refine_ls_extinction_coef       .
_refine_ls_number_reflns         3540
_refine_ls_number_parameters     217
_refine_ls_number_restraints     0
_refine_ls_R_factor_all          0.0565
_refine_ls_R_factor_gt           0.0505
_refine_ls_wR_factor_ref         0.1225
_refine_ls_wR_factor_gt          0.1169
_refine_ls_goodness_of_fit_ref   1.078
_refine_ls_restrained_S_all      1.078
_refine_ls_shift/su_max          0.000
_refine_ls_shift/su_mean         0.000

loop_
_atom_site_label
_atom_site_type_symbol
_atom_site_fract_x
_atom_site_fract_y
_atom_site_fract_z
_atom_site_U_iso_or_equiv
_atom_site_adp_type
_atom_site_occupancy
_atom_site_site_symmetry_order
_atom_site_calc_flag
_atom_site_refinement_flags_posn
_atom_site_refinement_flags_adp
_atom_site_refinement_flags_occupancy
_atom_site_disorder_assembly
_atom_site_disorder_group
C1 C 0.0949(2) 0.15222(7) 0.35325(16) 0.0431(3) Uani 1 1 d . . . . .
H1 H 0.009008 0.153495 0.259990 0.052 Uiso 1 1 calc R U . . .
C2 C 0.0908(2) 0.19705(9) 0.4560(2) 0.0556(4) Uani 1 1 d . . . . .
H2 H 0.000566 0.227728 0.431995 0.067 Uiso 1 1 calc R U . . .
C3 C 0.2200(3) 0.19625(9) 0.59351(19) 0.0579(4) Uani 1 1 d . . . . .
H3 H 0.217494 0.226542 0.661922 0.069 Uiso 1 1 calc R U . . .
C4 C 0.3525(2) 0.15062(8) 0.62921(16) 0.0528(4) Uani 1 1 d . . . . .
H4 H 0.440811 0.150749 0.721411 0.063 Uiso 1 1 calc R U . . .
C5 C 0.3558(2) 0.10441(7) 0.52924(15) 0.0410(3) Uani 1 1 d . . . . .
H5 H 0.443538 0.072762 0.555228 0.049 Uiso 1 1 calc R U . . .
C6 C 0.22690(17) 0.10559(6) 0.38960(14) 0.0338(3) Uani 1 1 d . . . . .
C7 C 0.23750(17) 0.05394(6) 0.28696(13) 0.0323(3) Uani 1 1 d . . . . .
C8 C 0.19882(16) 0.03888(6) 0.02829(13) 0.0307(3) Uani 1 1 d . . . . .
C9 C 0.28138(18) -0.02001(6) 0.04103(14) 0.0354(3) Uani 1 1 d . . . . .
H9 H 0.326717 -0.040009 0.131268 0.042 Uiso 1 1 calc R U . . .
C10 C 0.29905(17) -0.05100(6) -0.08012(14) 0.0340(3) Uani 1 1 d . . . . .
C11 C 0.3882(2) -0.11083(7) -0.06788(17) 0.0443(3) Uani 1 1 d . . . . .
H11 H 0.431841 -0.131808 0.021262 0.053 Uiso 1 1 calc R U . . .
C12 C 0.4113(2) -0.13820(8) -0.18464(18) 0.0475(4) Uani 1 1 d . . . . .
H12 H 0.471319 -0.177320 -0.174247 0.057 Uiso 1 1 calc R U . . .
C13 C 0.3450(2) -0.10762(8) -0.32040(18) 0.0482(4) Uani 1 1 d . . . . .
H13 H 0.361676 -0.126583 -0.399334 0.058 Uiso 1 1 calc R U . . .
C14 C 0.2562(2) -0.05038(7) -0.33757(16) 0.0440(3) Uani 1 1 d . . . . .
H14 H 0.211921 -0.030716 -0.428215 0.053 Uiso 1 1 calc R U . . .
C15 C 0.23116(17) -0.02068(6) -0.21783(14) 0.0344(3) Uani 1 1 d . . . . .
C16 C 0.14393(18) 0.03932(6) -0.22965(14) 0.0356(3) Uani 1 1 d . . . . .
H16 H 0.097305 0.059557 -0.319547 0.043 Uiso 1 1 calc R U . . .
C17 C 0.12644(16) 0.06835(6) -0.11198(13) 0.0317(3) Uani 1 1 d . . . . .
C18 C -0.1169(2) 0.14325(8) -0.24813(17) 0.0487(4) Uani 1 1 d . . . . .
H18 H -0.180106 0.116180 -0.324655 0.058 Uiso 1 1 calc R U . . .
C19 C -0.1562(2) 0.20609(8) -0.23119(19) 0.0556(4) Uani 1 1 d . . . . .
H19 H -0.249717 0.230617 -0.293158 0.067 Uiso 1 1 calc R U . . .
C20 C -0.0269(3) 0.22537(8) -0.10206(18) 0.0547(4) Uani 1 1 d . . . . .
H20 H -0.021403 0.266386 -0.062294 0.066 Uiso 1 1 calc R U . . .
N1 N 0.18506(15) 0.07320(5) 0.14613(11) 0.0351(3) Uani 1 1 d . . . . .
H1A H 0.137726 0.110952 0.126804 0.042 Uiso 1 1 calc R U . . .
N2 N 0.0888(2) 0.17852(6) -0.04126(14) 0.0509(3) Uani 1 1 d . . . . .
N3 N 0.03027(16) 0.12761(5) -0.13351(12) 0.0361(3) Uani 1 1 d . . . . .
O1 O 0.29182(15) -0.00008(5) 0.33024(11) 0.0448(3) Uani 1 1 d . . . . .

loop_
_atom_site_aniso_label
_atom_site_aniso_U_11
_atom_site_aniso_U_22
_atom_site_aniso_U_33
_atom_site_aniso_U_23
_atom_site_aniso_U_13
_atom_site_aniso_U_12
C1 0.0401(7) 0.0446(8) 0.0426(7) -0.0043(6) 0.0130(6) 0.0025(6)
C2 0.0572(10) 0.0486(9) 0.0642(10) -0.0091(8) 0.0262(8) 0.0093(7)
C3 0.0760(12) 0.0527(9) 0.0515(9) -0.0163(7) 0.0313(9) -0.0026(8)
C4 0.0679(10) 0.0552(9) 0.0323(7) -0.0047(6) 0.0150(7) -0.0053(8)
C5 0.0483(8) 0.0420(7) 0.0316(6) 0.0028(5) 0.0136(6) 0.0010(6)
C6 0.0360(6) 0.0339(6) 0.0332(6) 0.0008(5) 0.0147(5) -0.0034(5)
C7 0.0325(6) 0.0321(6) 0.0311(6) 0.0015(5) 0.0105(5) -0.0015(5)
C8 0.0315(6) 0.0313(6) 0.0282(6) 0.0003(5) 0.0099(5) -0.0026(5)
C9 0.0387(7) 0.0356(7) 0.0307(6) 0.0030(5) 0.0114(5) 0.0032(5)
C10 0.0337(6) 0.0333(6) 0.0354(6) -0.0009(5) 0.0132(5) -0.0023(5)
C11 0.0490(8) 0.0409(7) 0.0428(7) 0.0025(6) 0.0167(6) 0.0074(6)
C12 0.0473(8) 0.0428(8) 0.0565(9) -0.0056(7) 0.0241(7) 0.0037(6)
C13 0.0533(9) 0.0508(9) 0.0507(8) -0.0105(7) 0.0311(7) -0.0042(7)
C14 0.0527(8) 0.0461(8) 0.0386(7) -0.0022(6) 0.0233(6) -0.0044(6)
C15 0.0361(6) 0.0353(6) 0.0341(6) -0.0016(5) 0.0156(5) -0.0063(5)
C16 0.0413(7) 0.0353(6) 0.0294(6) 0.0035(5) 0.0121(5) -0.0022(5)
C17 0.0328(6) 0.0280(6) 0.0325(6) 0.0024(5) 0.0098(5) -0.0026(5)
C18 0.0507(8) 0.0415(8) 0.0414(8) 0.0016(6) 0.0026(6) 0.0044(6)
C19 0.0591(10) 0.0423(8) 0.0555(9) 0.0071(7) 0.0096(8) 0.0134(7)
C20 0.0759(11) 0.0325(7) 0.0513(9) 0.0011(6) 0.0183(8) 0.0076(7)
N1 0.0421(6) 0.0315(5) 0.0304(5) 0.0015(4) 0.0120(4) 0.0051(4)
N2 0.0672(9) 0.0316(6) 0.0424(7) -0.0033(5) 0.0068(6) 0.0019(6)
N3 0.0436(6) 0.0278(5) 0.0330(5) 0.0017(4) 0.0097(5) 0.0004(4)
O1 0.0610(7) 0.0350(5) 0.0364(5) 0.0050(4) 0.0156(5) 0.0065(4)

_geom_special_details            
;
 All esds (except the esd in the dihedral angle between two l.s. planes)
 are estimated using the full covariance matrix.  The cell esds are taken
 into account individually in the estimation of esds in distances, angles
 and torsion angles; correlations between esds in cell parameters are only
 used when they are defined by crystal symmetry.  An approximate (isotropic)
 treatment of cell esds is used for estimating esds involving l.s. planes.
;

loop_
_geom_bond_atom_site_label_1
_geom_bond_atom_site_label_2
_geom_bond_distance
_geom_bond_site_symmetry_2
_geom_bond_publ_flag
C1 C6 1.3851(19) . ?
C1 C2 1.388(2) . ?
C2 C3 1.379(3) . ?
C3 C4 1.373(3) . ?
C4 C5 1.386(2) . ?
C5 C6 1.3929(19) . ?
C6 C7 1.5009(18) . ?
C7 O1 1.2196(16) . ?
C7 N1 1.3617(16) . ?
C8 C9 1.3731(18) . ?
C8 N1 1.4076(16) . ?
C8 C17 1.4318(17) . ?
C9 C10 1.4162(18) . ?
C10 C11 1.4155(19) . ?
C10 C15 1.4173(18) . ?
C11 C12 1.364(2) . ?
C12 C13 1.403(2) . ?
C13 C14 1.363(2) . ?
C14 C15 1.4180(19) . ?
C15 C16 1.4115(19) . ?
C16 C17 1.3668(18) . ?
C17 N3 1.4256(16) . ?
C18 N3 1.3478(18) . ?
C18 C19 1.363(2) . ?
C19 C20 1.380(2) . ?
C20 N2 1.328(2) . ?
N2 N3 1.3608(16) . ?

loop_
_geom_angle_atom_site_label_1
_geom_angle_atom_site_label_2
_geom_angle_atom_site_label_3
_geom_angle
_geom_angle_site_symmetry_1
_geom_angle_site_symmetry_3
_geom_angle_publ_flag
C6 C1 C2 120.01(14) . . ?
C3 C2 C1 120.24(15) . . ?
C4 C3 C2 119.86(15) . . ?
C3 C4 C5 120.65(15) . . ?
C4 C5 C6 119.65(14) . . ?
C1 C6 C5 119.55(13) . . ?
C1 C6 C7 123.49(12) . . ?
C5 C6 C7 116.94(12) . . ?
O1 C7 N1 124.38(12) . . ?
O1 C7 C6 121.14(11) . . ?
N1 C7 C6 114.47(11) . . ?
C9 C8 N1 123.83(11) . . ?
C9 C8 C17 118.53(11) . . ?
N1 C8 C17 117.62(11) . . ?
C8 C9 C10 121.50(12) . . ?
C11 C10 C9 122.13(12) . . ?
C11 C10 C15 118.25(12) . . ?
C9 C10 C15 119.58(12) . . ?
C12 C11 C10 121.09(14) . . ?
C11 C12 C13 120.32(14) . . ?
C14 C13 C12 120.57(14) . . ?
C13 C14 C15 120.28(14) . . ?
C16 C15 C10 118.23(12) . . ?
C16 C15 C14 122.28(12) . . ?
C10 C15 C14 119.47(13) . . ?
C17 C16 C15 121.50(12) . . ?
C16 C17 N3 118.26(11) . . ?
C16 C17 C8 120.63(12) . . ?
N3 C17 C8 121.09(11) . . ?
N3 C18 C19 107.38(14) . . ?
C18 C19 C20 105.00(14) . . ?
N2 C20 C19 112.10(14) . . ?
C7 N1 C8 127.96(11) . . ?
C20 N2 N3 104.36(13) . . ?
C18 N3 N2 111.17(12) . . ?
C18 N3 C17 126.63(12) . . ?
N2 N3 C17 122.01(11) . . ?

_refine_diff_density_max         0.250
_refine_diff_density_min         -0.221
_refine_diff_density_rms         0.037

_shelx_res_file                  
;
TITL Mp in P2(1)/n
    Mp.res
    created by SHELXL-2018/1 at 10:35:44 on 09-Nov-2018
CELL 0.71073   8.0992  20.6903   9.9276  90.000 111.728  90.000
ZERR   4.00   0.0004   0.0011   0.0006   0.000   0.002   0.000
LATT 1
SYMM 0.5-X, 0.5+Y, 0.5-Z
SFAC C  H  N  O
UNIT 80  60  12  4
L.S. 10
ACTA
BOND
FMAP 2
PLAN 5
TEMP 0
WGHT    0.045800    0.653300
FVAR       0.57268
MOLE 1
C1    1    0.094898    0.152218    0.353247    11.00000    0.04008    0.04464 =
         0.04263   -0.00427    0.01301    0.00252
AFIX  43
H1    2    0.009008    0.153495    0.259990    11.00000   -1.20000
AFIX   0
C2    1    0.090794    0.197046    0.455989    11.00000    0.05718    0.04861 =
         0.06419   -0.00906    0.02619    0.00928
AFIX  43
H2    2    0.000566    0.227728    0.431995    11.00000   -1.20000
AFIX   0
C3    1    0.220025    0.196248    0.593509    11.00000    0.07598    0.05271 =
         0.05154   -0.01626    0.03130   -0.00261
AFIX  43
H3    2    0.217494    0.226542    0.661922    11.00000   -1.20000
AFIX   0
C4    1    0.352458    0.150625    0.629213    11.00000    0.06789    0.05516 =
         0.03234   -0.00467    0.01498   -0.00531
AFIX  43
H4    2    0.440811    0.150749    0.721411    11.00000   -1.20000
AFIX   0
C5    1    0.355754    0.104406    0.529239    11.00000    0.04825    0.04200 =
         0.03156    0.00282    0.01356    0.00101
AFIX  43
H5    2    0.443538    0.072762    0.555228    11.00000   -1.20000
AFIX   0
C6    1    0.226898    0.105587    0.389603    11.00000    0.03596    0.03386 =
         0.03319    0.00079    0.01470   -0.00345
C7    1    0.237505    0.053938    0.286957    11.00000    0.03252    0.03214 =
         0.03112    0.00150    0.01052   -0.00153
C8    1    0.198823    0.038883    0.028292    11.00000    0.03154    0.03127 =
         0.02824    0.00026    0.00990   -0.00263
C9    1    0.281378   -0.020015    0.041033    11.00000    0.03870    0.03562 =
         0.03065    0.00302    0.01143    0.00316
AFIX  43
H9    2    0.326717   -0.040009    0.131268    11.00000   -1.20000
AFIX   0
C10   1    0.299048   -0.051004   -0.080116    11.00000    0.03367    0.03327 =
         0.03538   -0.00089    0.01322   -0.00234
C11   1    0.388249   -0.110826   -0.067877    11.00000    0.04901    0.04091 =
         0.04276    0.00251    0.01666    0.00743
AFIX  43
H11   2    0.431841   -0.131808    0.021262    11.00000   -1.20000
AFIX   0
C12   1    0.411316   -0.138198   -0.184640    11.00000    0.04730    0.04282 =
         0.05652   -0.00559    0.02410    0.00368
AFIX  43
H12   2    0.471319   -0.177320   -0.174247    11.00000   -1.20000
AFIX   0
C13   1    0.344959   -0.107622   -0.320398    11.00000    0.05331    0.05083 =
         0.05070   -0.01046    0.03110   -0.00416
AFIX  43
H13   2    0.361676   -0.126583   -0.399334    11.00000   -1.20000
AFIX   0
C14   1    0.256221   -0.050378   -0.337575    11.00000    0.05271    0.04607 =
         0.03863   -0.00223    0.02329   -0.00444
AFIX  43
H14   2    0.211921   -0.030716   -0.428215    11.00000   -1.20000
AFIX   0
C15   1    0.231160   -0.020676   -0.217827    11.00000    0.03606    0.03526 =
         0.03412   -0.00161    0.01559   -0.00630
C16   1    0.143931    0.039320   -0.229648    11.00000    0.04128    0.03534 =
         0.02939    0.00347    0.01209   -0.00219
AFIX  43
H16   2    0.097305    0.059557   -0.319547    11.00000   -1.20000
AFIX   0
C17   1    0.126436    0.068349   -0.111976    11.00000    0.03285    0.02798 =
         0.03245    0.00235    0.00984   -0.00257
C18   1   -0.116940    0.143252   -0.248127    11.00000    0.05075    0.04149 =
         0.04136    0.00158    0.00263    0.00438
AFIX  43
H18   2   -0.180106    0.116180   -0.324655    11.00000   -1.20000
AFIX   0
C19   1   -0.156180    0.206088   -0.231190    11.00000    0.05911    0.04225 =
         0.05553    0.00713    0.00962    0.01337
AFIX  43
H19   2   -0.249717    0.230617   -0.293158    11.00000   -1.20000
AFIX   0
C20   1   -0.026870    0.225374   -0.102057    11.00000    0.07587    0.03248 =
         0.05127    0.00114    0.01831    0.00764
AFIX  43
H20   2   -0.021403    0.266386   -0.062294    11.00000   -1.20000
AFIX   0
N1    3    0.185061    0.073195    0.146126    11.00000    0.04208    0.03153 =
         0.03038    0.00153    0.01200    0.00512
AFIX  43
H1A   2    0.137726    0.110952    0.126804    11.00000   -1.20000
AFIX   0
N2    3    0.088788    0.178523   -0.041263    11.00000    0.06719    0.03155 =
         0.04238   -0.00333    0.00679    0.00190
N3    3    0.030269    0.127606   -0.133514    11.00000    0.04356    0.02781 =
         0.03298    0.00168    0.00972    0.00042
O1    4    0.291821   -0.000084    0.330240    11.00000    0.06103    0.03497 =
         0.03641    0.00496    0.01557    0.00655
HKLF 4


REM  Mp in P2(1)/n
REM R1 =  0.0505 for    3175 Fo > 4sig(Fo)  and  0.0565 for all    3540 data
REM    217 parameters refined using      0 restraints

END

WGHT      0.0459      0.6516

REM Highest difference peak  0.250,  deepest hole -0.221,  1-sigma level  0.037
Q1    1   0.2338  0.0849  0.3422  11.00000  0.05    0.25
Q2    1   0.2366 -0.0400 -0.1539  11.00000  0.05    0.20
Q3    1   0.2872  0.0189  0.0351  11.00000  0.05    0.19
Q4    1   0.1166  0.0437 -0.0566  11.00000  0.05    0.18
Q5    1   0.3223 -0.0272 -0.0208  11.00000  0.05    0.18
;
_shelx_res_checksum              85016

_shelx_hkl_file                  
;
  -3   0   0   -0.04    0.05
  -3   0   0   -0.07    0.05
  -3   0   0   -0.07    0.09
  -3   0   0   -0.07    0.11
  -3   0   0   -0.07    0.13
  -3   0   0    0.01    0.15
   3   0   0   -0.01    0.10
   3   0   0   -0.01    0.08
   3   0   0    0.01    0.05
   3   0   0    0.11    0.13
   3   0   0   -0.02    0.12
   3   0   0   -0.01    0.04
  -4   0   0   29.27    1.25
  -4   0   0   29.44    0.94
  -4   0   0   32.26    0.92
  -4   0   0   29.61    0.83
  -4   0   0   29.61    0.77
  -4   0   0   29.62    0.75
  -4   0   0   29.94    0.86
   4   0   0   31.71    0.97
   4   0   0   28.95    0.93
   4   0   0   30.20    0.87
   4   0   0   30.14    0.84
   4   0   0   30.11    0.74
   4   0   0   29.92    0.74
   4   0   0   30.41    0.74
  -5   0   0    0.02    0.07
  -5   0   0   -0.07    0.19
  -5   0   0    0.36    0.25
  -5   0   0   -0.04    0.15
  -5   0   0   -0.02    0.13
  -5   0   0    0.03    0.23
  -5   0   0   -0.16    0.17
  -5   0   0   -0.01    0.07
   5   0   0    0.11    0.08
   5   0   0    0.02    0.14
   5   0   0    0.23    0.17
   5   0   0    0.02    0.07
   5   0   0    0.08    0.23
  -6   0   0   34.43    1.19
  -6   0   0   34.24    1.24
  -6   0   0   34.39    1.03
  -6   0   0   34.13    0.88
  -6   0   0   34.33    1.07
  -6   0   0   34.95    1.16
  -6   0   0   34.84    0.87
  -6   0   0   33.68    1.10
   6   0   0   35.37    0.87
   6   0   0   35.30    0.87
   6   0   0   34.18    1.09
   6   0   0   35.73    1.27
   6   0   0   34.97    0.86
   6   0   0   34.85    1.06
  -7   0   0   -0.17    0.10
  -7   0   0    0.20    0.37
  -7   0   0   -0.37    0.31
  -7   0   0   -0.28    0.27
  -7   0   0    0.02    0.11
   7   0   0   -0.50    0.63
   7   0   0   -0.19    0.27
  -8   0   0   19.70    0.91
  -8   0   0   17.50    0.56
  -8   0   0   20.22    1.15
  -8   0   0   19.18    1.02
   8   0   0   19.76    0.97
   8   0   0   22.63    1.23
  -9   0   0    0.09    0.42
  -9   0   0   -0.19    0.28
   9   0   0    0.38    0.54
   9   0   1    0.27    0.52
  -9   0  -1   -0.06    0.12
  -9   0  -1    0.18    0.56
  -9   0  -1    0.33    0.44
  -9   0  -1    0.18    0.13
   8   0   1   -0.13    0.28
   8   0   1   -0.09    0.30
   8   0   1    0.02    0.13
   8   0   1    0.64    0.48
  -8   0  -1   -0.13    0.13
  -8   0  -1   -0.29    0.37
  -8   0  -1   -0.16    0.28
  -8   0  -1    0.47    0.34
  -8   0  -1    0.01    0.13
   7   0   1   53.60    1.54
   7   0   1   52.97    1.54
   7   0   1   52.92    1.32
   7   0   1   50.13    1.30
   7   0   1   51.21    1.36
   7   0   1   54.86    1.43
   7   0   1   54.92    1.83
  -7   0  -1   54.46    1.57
  -7   0  -1   52.48    1.35
  -7   0  -1   51.90    1.65
  -7   0  -1   53.02    1.32
   6   0   1    0.07    0.35
   6   0   1   -0.08    0.12
   6   0   1    0.14    0.21
   6   0   1   -0.16    0.22
   6   0   1   -0.13    0.11
   6   0   1   -0.08    0.12
  -6   0  -1    0.07    0.12
  -6   0  -1   -0.22    0.24
  -6   0  -1   -0.04    0.11
  -6   0  -1    0.40    0.28
  -6   0  -1    0.18    0.21
  -6   0  -1   -0.08    0.39
  -6   0  -1    0.19    0.25
  -6   0  -1    0.22    0.33
   5   0   1    4.95    0.54
   5   0   1    5.44    0.48
   5   0   1    5.37    0.58
   5   0   1    6.30    0.29
   5   0   1    5.31    0.28
   5   0   1    5.78    0.28
   5   0   1    5.10    0.41
  -5   0  -1    5.39    0.30
  -5   0  -1    5.76    0.44
  -5   0  -1    4.94    0.57
  -5   0  -1    5.72    0.26
  -5   0  -1    5.47    0.27
  -5   0  -1    5.85    0.49
  -5   0  -1    5.60    0.32
  -5   0  -1    5.54    0.53
  -5   0  -1    4.74    0.46
  -5   0  -1    6.01    0.57
   4   0   1   -0.02    0.07
   4   0   1   -0.14    0.20
   4   0   1    0.10    0.12
  -4   0  -1    0.11    0.16
  -4   0  -1    0.18    0.08
  -4   0  -1    0.17    0.20
  -4   0  -1   -0.15    0.19
   3   0   1   83.98    1.97
   3   0   1   69.49    1.82
   3   0   1   77.50    1.89
   3   0   1   79.66    1.87
   3   0   1   78.86    1.82
   3   0   1   78.71    1.82
   3   0   1   78.70    1.83
   3   0   1   75.56    1.98
  -3   0  -1   76.68    1.89
  -3   0  -1   76.23    1.99
  -3   0  -1   77.36    1.96
  -3   0  -1   79.40    1.82
  -3   0  -1   78.28    1.83
  -3   0  -1   77.46    1.82
  -3   0  -1   74.10    1.92
  -3   0  -1   77.32    1.87
  -3   0  -1   76.97    1.83
   2   0   1    0.27    0.11
   2   0   1    0.24    0.07
  -2   0  -1    0.16    0.13
  -2   0  -1    0.24    0.06
  -2   0  -1    0.22    0.10
  -2   0   1    0.38    0.03
   2   0  -1    0.27    0.03
  -3   0   1  450.34   10.24
  -3   0   1  457.46   10.25
  -3   0   1  436.10   10.26
   3   0  -1  428.00   10.23
   3   0  -1  442.64   10.27
  -4   0   1    0.02    0.17
  -4   0   1    0.15    0.05
  -4   0   1   -0.13    0.19
   4   0  -1    0.05    0.18
  -5   0   1   62.28    1.42
  -5   0   1   60.61    1.53
  -5   0   1   62.47    1.66
  -5   0   1   62.27    1.66
  -5   0   1   57.95    1.42
  -5   0   1   61.24    1.59
  -5   0   1   57.44    1.70
  -5   0   1   60.39    1.69
  -5   0   1   61.61    1.67
   5   0  -1   61.64    1.63
   5   0  -1   60.96    1.70
  -6   0   1   -0.03    0.28
  -6   0   1    0.01    0.20
  -6   0   1    0.26    0.26
  -7   0   1  121.31    3.19
  -7   0   1  125.14    3.21
  -7   0   1  117.71    3.08
  -7   0   1  121.42    3.27
  -7   0   1  121.99    3.19
  -7   0   1  118.96    3.08
  -7   0   1  119.49    2.98
   7   0  -1  123.08    3.13
   7   0  -1  125.87    3.30
  -8   0   1    0.41    0.24
  -8   0   1    0.05    0.31
  -8   0   1    0.18    0.36
   8   0  -1    0.39    0.47
   8   0  -1    0.12    0.33
  -9   0   1   72.07    1.96
  -9   0   1   73.64    2.26
  -9   0   1   60.62    2.68
   9   0  -1   76.12    2.42
   9   0  -1   74.11    2.15
 -10   0   1   -0.17    0.39
 -10   0   1   -0.14    0.42
  10   0  -1    0.53    0.55
   9   0   2    0.64    0.56
  -9   0  -2    0.39    0.46
  -9   0  -2    0.04    0.34
  -9   0  -2    0.33    0.17
   8   0   2    9.13    0.77
  -8   0  -2    8.80    0.47
  -8   0  -2    9.27    0.51
  -8   0  -2   11.50    0.87
  -8   0  -2    8.00    1.26
   7   0   2    0.00    0.15
   7   0   2    0.30    0.28
   7   0   2    0.18    0.17
   7   0   2    0.35    0.24
   7   0   2    0.08    0.16
  -7   0  -2    0.10    0.15
  -7   0  -2    0.25    0.16
  -7   0  -2    0.20    0.28
  -7   0  -2    0.10    0.17
   6   0   2   46.27    1.65
   6   0   2   45.76    1.29
   6   0   2   46.22    1.20
   6   0   2   46.44    1.36
   6   0   2   46.84    1.18
   6   0   2   44.04    1.26
   6   0   2   46.45    1.17
  -6   0  -2   46.41    1.40
  -6   0  -2   46.64    1.19
  -6   0  -2   45.94    1.45
  -6   0  -2   46.51    1.18
  -6   0  -2   43.89    1.42
  -6   0  -2   41.60    1.38
  -6   0  -2   45.60    1.48
  -6   0  -2   47.17    1.16
   5   0   2   -0.09    0.17
   5   0   2   -0.17    0.11
   5   0   2    0.24    0.30
   5   0   2   -0.27    0.29
   5   0   2   -0.05    0.11
   5   0   2    0.22    0.18
   5   0   2    0.01    0.11
  -5   0  -2    0.06    0.12
  -5   0  -2    0.22    0.13
  -5   0  -2    0.14    0.21
  -5   0  -2    0.20    0.12
  -5   0  -2   -0.10    0.11
   4   0   2   86.23    2.24
   4   0   2   87.96    2.27
   4   0   2   91.41    2.14
   4   0   2   87.68    2.39
   4   0   2   90.38    2.18
   4   0   2   87.67    2.33
   4   0   2   92.77    2.14
  -4   0  -2   90.99    2.26
  -4   0  -2   91.67    2.13
  -4   0  -2   87.92    2.29
  -4   0  -2   89.71    2.15
  -4   0  -2   89.58    2.14
  -4   0  -2   92.19    2.34
  -4   0  -2   90.25    2.14
   3   0   2   -0.01    0.09
   3   0   2    0.07    0.19
   3   0   2    0.16    0.17
   3   0   2    0.42    0.21
  -3   0  -2    0.22    0.16
  -3   0  -2    0.18    0.10
  -3   0  -2    0.10    0.09
  -3   0  -2    0.12    0.37
  -3   0  -2    0.22    0.18
  -3   0  -2    0.01    0.10
  -3   0  -2    0.17    0.10
   1   0   2    0.16    0.05
   1   0   2    0.18    0.10
   1   0   2    0.03    0.10
  -1   0  -2    0.14    0.08
  -1   0  -2    0.08    0.05
  -1   0  -2    0.12    0.09
   0   0   2  206.95    4.63
   0   0   2  190.97    4.72
   0   0   2  200.99    4.63
   0   0   2  203.61    4.64
   0   0   2  203.24    4.66
   0   0   2  201.09    4.62
   0   0  -2  198.07    4.68
   0   0  -2  197.74    4.65
   0   0  -2  196.41    4.63
   0   0  -2  205.36    4.67
   0   0  -2  203.56    4.63
   0   0  -2  200.87    4.62
   1   0  -2    1.40    0.20
   1   0  -2    1.32    0.11
   1   0  -2    1.08    0.10
  -2   0   2    0.32    0.08
   2   0  -2    0.15    0.11
  -3   0   2    0.26    0.04
  -3   0   2    0.27    0.13
  -3   0   2    0.19    0.10
   3   0  -2    0.23    0.12
   3   0  -2    0.19    0.04
   3   0  -2    0.10    0.09
  -4   0   2  242.04    5.50
  -4   0   2  230.27    5.43
  -4   0   2  223.88    5.52
  -4   0   2  228.13    5.47
  -4   0   2  227.76    5.41
  -4   0   2  235.05    5.49
   4   0  -2  243.62    5.50
   4   0  -2  236.31    5.50
   4   0  -2  225.91    5.52
  -6   0   2   95.88    2.57
  -6   0   2   98.06    2.48
  -6   0   2   95.00    2.35
  -6   0   2   96.58    2.50
  -6   0   2   96.00    2.52
  -6   0   2   95.29    2.52
  -6   0   2   97.86    2.44
   6   0  -2   96.40    2.50
   6   0  -2   96.76    2.58
  -7   0   2    0.18    0.17
  -7   0   2    0.07    0.29
  -7   0   2   -0.29    0.34
  -7   0   2   -0.10    0.26
  -7   0   2   -0.01    0.24
  -7   0   2   -0.07    0.33
  -7   0   2   -0.06    0.27
  -7   0   2   -0.24    0.26
   7   0  -2   -0.25    0.34
   7   0  -2   -0.01    0.29
  -8   0   2   44.12    1.45
  -8   0   2   42.94    1.71
  -8   0   2   45.16    1.43
  -8   0   2   44.82    1.27
  -8   0   2   46.04    1.53
   8   0  -2   44.81    1.66
   8   0  -2   47.15    1.53
  -9   0   2    0.29    0.23
  -9   0   2   -0.01    0.37
  -9   0   2   -0.16    0.43
   9   0  -2    0.00    0.38
   9   0  -2   -0.33    0.49
 -10   0   2    0.17    0.42
 -10   0   2    0.00    0.39
  10   0  -2   -0.20    0.52
   8   0   3   -0.07    0.49
  -8   0  -3   -0.14    0.33
   7   0   3   20.86    0.72
   7   0   3   20.64    0.93
   7   0   3   22.66    1.25
   7   0   3   20.56    0.87
  -7   0  -3   22.81    1.00
  -7   0  -3   21.14    0.75
  -7   0  -3   17.63    1.43
  -7   0  -3   21.32    0.68
  -7   0  -3   20.79    0.71
  -7   0  -3   21.19    0.72
   6   0   3   -0.24    0.15
   6   0   3   -0.03    0.24
   6   0   3    0.58    0.40
   6   0   3    0.03    0.16
   6   0   3   -0.19    0.16
  -6   0  -3   -0.14    0.16
  -6   0  -3    0.34    0.15
  -6   0  -3   -0.01    0.28
  -6   0  -3   -0.08    0.16
  -6   0  -3   -0.24    0.16
   5   0   3  234.57    5.77
   5   0   3  236.16    5.45
   5   0   3  232.27    5.70
   5   0   3  233.70    5.45
   5   0   3  235.26    5.44
   5   0   3  228.95    5.58
  -5   0  -3  233.53    5.69
  -5   0  -3  236.34    5.45
  -5   0  -3  238.41    5.43
  -5   0  -3  229.17    5.44
  -5   0  -3  229.37    5.61
  -5   0  -3  231.12    5.64
  -5   0  -3  232.27    5.47
   4   0   3   -0.15    0.14
   4   0   3    0.10    0.19
   4   0   3    0.57    0.27
  -4   0  -3    0.26    0.14
  -4   0  -3    0.15    0.21
  -4   0  -3   -0.03    0.14
  -4   0  -3    0.26    0.29
   3   0   3  367.24    8.52
   3   0   3  372.58    8.51
   3   0   3  371.76    8.50
   3   0   3  377.70    8.51
   3   0   3  366.04    8.65
   3   0   3  365.98    8.71
   3   0   3  357.81    8.58
  -3   0  -3  369.19    8.51
  -3   0  -3  371.70    8.51
  -3   0  -3  364.84    8.63
  -3   0  -3  367.69    8.52
  -3   0  -3  371.48    8.64
  -3   0  -3  361.64    8.61
  -3   0  -3  371.14    8.50
   2   0   3    0.26    0.11
   2   0   3    0.05    0.23
   2   0   3    0.31    0.11
  -2   0  -3    0.33    0.11
  -2   0  -3    0.32    0.21
  -2   0  -3    0.37    0.12
  -2   0  -3    0.29    0.11
   1   0   3   16.60    0.48
   1   0   3   18.16    0.48
   1   0   3   16.03    0.50
   1   0   3   16.56    0.57
   1   0   3   16.46    0.48
   1   0   3   16.24    0.54
   1   0   3   17.57    0.55
  -1   0  -3   16.69    0.49
  -1   0  -3   16.77    0.48
  -1   0  -3   16.99    0.54
  -1   0  -3   16.64    0.56
  -1   0  -3   16.77    0.48
  -1   0  -3   16.46    0.47
  -1   0  -3   16.68    0.56
   0   0  -3    0.21    0.07
   0   0  -3    0.38    0.10
  -2   0   3   -0.02    0.12
  -2   0   3    0.00    0.09
  -2   0   3    0.11    0.06
  -2   0   3    0.00    0.09
   2   0  -3    0.02    0.05
   2   0  -3    0.16    0.06
   2   0  -3   -0.12    0.12
   2   0  -3    0.05    0.08
   2   0  -3    0.06    0.12
  -3   0   3   15.64    0.41
  -3   0   3   15.42    0.57
  -3   0   3   15.55    0.42
  -3   0   3   15.80    0.42
  -3   0   3   14.85    0.42
  -3   0   3   16.27    0.48
   3   0  -3   14.96    0.57
   3   0  -3   15.64    0.42
   3   0  -3   16.61    0.42
   3   0  -3   18.26    0.58
   3   0  -3   15.65    0.42
   3   0  -3   14.26    0.41
   3   0  -3   15.89    0.46
   3   0  -3   16.63    0.52
  -4   0   3    1.38    0.14
  -5   0   3   43.66    1.28
  -5   0   3   43.98    1.31
  -5   0   3   41.76    1.23
  -5   0   3   45.84    1.29
  -5   0   3   42.78    1.15
  -5   0   3   43.66    1.18
  -5   0   3   43.21    1.27
  -5   0   3   47.48    1.33
   5   0  -3   46.12    1.29
   5   0  -3   42.24    1.29
  -6   0   3    0.42    0.25
  -6   0   3   -0.20    0.25
  -6   0   3    0.03    0.13
  -6   0   3   -0.07    0.21
  -6   0   3    0.11    0.23
  -6   0   3   -0.25    0.25
  -6   0   3    0.08    0.19
   6   0  -3   -0.21    0.22
   6   0  -3    0.10    0.23
  -7   0   3    5.29    0.40
  -7   0   3    4.52    0.61
  -7   0   3    4.53    0.70
  -7   0   3    3.72    0.61
  -7   0   3    4.34    0.54
  -7   0   3    4.70    0.60
  -7   0   3    4.65    0.65
  -7   0   3    4.18    0.59
   7   0  -3    5.58    0.64
   7   0  -3    4.02    0.66
  -8   0   3   -0.05    0.28
  -8   0   3   -0.02    0.17
  -8   0   3   -0.32    0.26
  -9   0   3    0.90    0.39
  -9   0   3    1.32    0.38
  -9   0   3    1.19    0.22
   9   0  -3    0.77    0.39
 -10   0   3   -0.02    0.39
 -10   0   3   -0.26    0.38
   8   0   4   -0.23    0.56
  -8   0  -4   -0.11    0.36
  -8   0  -4    0.02    0.21
   7   0   4    0.06    0.47
  -7   0  -4   -0.21    0.17
  -7   0  -4    0.12    0.38
   6   0   4    6.69    0.83
   6   0   4    5.97    0.46
   6   0   4    5.60    0.63
   6   0   4    7.07    0.94
   6   0   4    5.86    0.51
  -6   0  -4    5.87    0.46
  -6   0  -4    5.00    1.15
  -6   0  -4    7.42    0.68
  -6   0  -4    6.52    0.50
  -6   0  -4    6.06    0.47
  -6   0  -4    6.06    0.44
   5   0   4   -0.08    0.16
   5   0   4   -0.11    0.15
   5   0   4   -0.05    0.23
  -5   0  -4   -0.13    0.16
  -5   0  -4   -0.16    0.15
  -5   0  -4    0.00    0.17
  -5   0  -4   -0.12    0.15
  -5   0  -4    0.17    0.31
  -5   0  -4    0.09    0.27
   4   0   4    3.72    0.36
   4   0   4    2.40    0.66
   4   0   4    3.61    0.56
   4   0   4    2.89    0.33
   4   0   4    2.58    0.38
   4   0   4    2.55    0.49
  -4   0  -4    3.72    0.55
  -4   0  -4    2.89    0.37
  -4   0  -4    2.89    0.37
  -4   0  -4    2.76    0.34
  -4   0  -4    2.42    0.39
  -4   0  -4    3.23    0.52
  -4   0  -4    2.78    0.57
   3   0   4    0.19    0.20
   3   0   4    0.17    0.11
   3   0   4   -0.07    0.26
   3   0   4    0.27    0.12
  -3   0  -4    0.25    0.13
  -3   0  -4   -0.05    0.11
  -3   0  -4    0.14    0.12
  -3   0  -4    0.24    0.22
  -3   0  -4   -0.07    0.19
  -3   0  -4    0.06    0.21
  -3   0  -4    0.06    0.12
   2   0   4    8.47    0.38
   2   0   4    9.90    0.54
   2   0   4    8.93    0.52
   2   0   4    8.55    0.40
   2   0   4    8.75    0.41
   2   0   4    8.06    0.68
   2   0   4    8.19    0.50
  -2   0  -4    8.70    0.39
  -2   0  -4    8.31    0.56
  -2   0  -4    8.72    0.40
  -2   0  -4    8.14    0.44
  -2   0  -4    8.56    0.79
  -2   0  -4    8.34    0.41
  -2   0  -4    9.52    0.54
   1   0   4   -0.02    0.17
   1   0   4   -0.03    0.11
   1   0   4    0.42    0.13
   1   0   4   -0.01    0.18
  -1   0  -4    0.16    0.19
  -1   0  -4    0.15    0.17
   0   0   4  337.27    7.77
   0   0   4  325.14    7.81
   0   0   4  327.58    7.70
   0   0   4  333.53    7.70
   0   0   4  337.98    7.69
   0   0   4  338.29    7.73
   0   0   4  337.78    7.70
   0   0  -4  330.33    7.78
   0   0  -4  333.80    7.76
   0   0  -4  325.98    7.80
   0   0  -4  335.58    7.69
   0   0  -4  332.18    7.70
   0   0  -4  334.10    7.70
   0   0  -4  337.87    7.69
  -1   0   4    0.05    0.14
  -1   0   4    0.20    0.12
  -1   0   4    0.00    0.07
  -1   0   4    0.17    0.08
  -1   0   4    0.08    0.11
   1   0  -4   -0.01    0.11
   1   0  -4   -0.01    0.11
   1   0  -4    0.00    0.07
   1   0  -4    0.20    0.14
   1   0  -4   -0.16    0.12
   1   0  -4   -0.04    0.07
  -2   0   4   64.17    1.54
  -2   0   4   65.67    1.54
  -2   0   4   65.38    1.63
  -2   0   4   63.13    1.54
  -2   0   4   62.05    1.68
  -2   0   4   63.88    1.61
  -2   0   4   62.38    1.60
  -2   0   4   65.03    1.53
   2   0  -4   62.38    1.60
   2   0  -4   65.80    1.55
   2   0  -4   65.45    1.54
   2   0  -4   65.18    1.54
   2   0  -4   65.86    1.53
   2   0  -4   61.23    1.63
   2   0  -4   65.13    1.68
  -4   0   4  385.76    8.74
  -4   0   4  367.01    8.82
  -4   0   4  377.68    8.87
  -4   0   4  383.06    8.75
  -4   0   4  381.00    8.95
  -4   0   4  383.98    8.96
  -4   0   4  375.63    8.75
  -4   0   4  396.15    8.93
  -4   0   4  385.06    8.75
   4   0  -4  393.02    8.75
   4   0  -4  375.04    8.93
   4   0  -4  377.90    8.80
   4   0  -4  378.48    8.93
   4   0  -4  381.46    8.87
   4   0  -4  389.46    8.74
   4   0  -4  375.93    8.75
   4   0  -4  370.19    8.75
  -5   0   4    0.05    0.16
  -5   0   4    0.27    0.21
  -5   0   4    0.22    0.23
  -5   0   4    0.27    0.17
  -5   0   4   -0.21    0.21
  -5   0   4    0.28    0.24
   5   0  -4    0.11    0.21
   5   0  -4    0.14    0.30
   5   0  -4   -0.09    0.15
   5   0  -4   -0.24    0.20
  -6   0   4    0.21    0.28
  -6   0   4    0.15    0.19
  -6   0   4    0.38    0.26
  -6   0   4    0.16    0.19
  -6   0   4    0.29    0.25
  -6   0   4    0.19    0.25
  -6   0   4    0.20    0.14
  -6   0   4   -0.06    0.23
   6   0  -4    0.29    0.24
   6   0  -4    0.12    0.24
  -7   0   4   -0.11    0.23
  -7   0   4   -0.20    0.27
  -7   0   4   -0.19    0.22
  -7   0   4   -0.02    0.27
  -7   0   4   -0.31    0.31
  -7   0   4   -0.30    0.27
  -7   0   4   -0.02    0.15
   7   0  -4   -0.11    0.28
  -8   0   4    8.49    0.72
  -8   0   4    9.13    0.49
  -8   0   4    8.67    0.75
  -8   0   4    8.01    1.05
  -8   0   4    8.16    0.63
  -8   0   4    9.42    0.81
   8   0  -4    9.15    0.81
   8   0  -4    8.31    0.83
  -9   0   4   -0.20    0.36
  -9   0   4   -0.33    0.31
 -10   0   4    0.61    0.39
 -10   0   4    0.48    0.44
   7   0   5    5.80    1.11
  -7   0  -5    5.97    0.57
  -7   0  -5    7.03    0.54
  -7   0  -5    5.58    0.88
   6   0   5   -0.20    0.18
   6   0   5    0.09    0.44
   6   0   5    0.14    0.42
  -6   0  -5   -0.28    0.32
  -6   0  -5    0.16    0.32
   5   0   5    9.36    0.95
   5   0   5    7.49    0.65
   5   0   5    8.26    0.54
   5   0   5    8.42    0.81
   5   0   5    8.10    0.53
  -5   0  -5    8.87    0.73
  -5   0  -5    8.00    0.52
  -5   0  -5    8.25    0.51
  -5   0  -5    7.99    0.55
  -5   0  -5    8.05    0.58
  -5   0  -5    7.77    0.82
   4   0   5   -0.18    0.15
   4   0   5   -0.23    0.15
   4   0   5   -0.03    0.37
   4   0   5   -0.18    0.16
  -4   0  -5   -0.20    0.15
  -4   0  -5   -0.09    0.27
  -4   0  -5   -0.26    0.26
  -4   0  -5   -0.32    0.32
   3   0   5  175.65    4.45
   3   0   5  174.84    4.29
   3   0   5  177.89    4.16
   3   0   5  175.65    4.33
   3   0   5  177.57    4.18
   3   0   5  173.03    4.35
   3   0   5  177.00    4.19
   3   0   5  180.42    4.18
  -3   0  -5  179.94    4.32
  -3   0  -5  178.60    4.19
  -3   0  -5  179.11    4.18
  -3   0  -5  177.14    4.17
  -3   0  -5  177.55    4.35
  -3   0  -5  163.72    4.28
  -3   0  -5  173.60    4.32
   2   0   5    0.16    0.21
   2   0   5   -0.06    0.12
   2   0   5    0.08    0.20
   2   0   5    0.03    0.17
   2   0   5    0.13    0.11
  -2   0  -5   -0.02    0.22
  -2   0  -5    0.04    0.21
  -2   0  -5   -0.03    0.12
  -2   0  -5   -0.01    0.13
  -2   0  -5    0.17    0.21
  -2   0  -5   -0.03    0.12
  -2   0  -5   -0.07    0.19
  -2   0  -5   -0.22    0.18
   1   0   5    1.78    0.31
   1   0   5    1.70    0.39
   1   0   5    1.91    0.35
   1   0   5    2.36    0.43
   1   0   5    2.36    0.27
  -1   0  -5    1.86    0.32
  -1   0  -5    2.78    0.44
  -1   0  -5    1.51    0.30
  -1   0  -5    2.25    0.41
  -1   0  -5    1.96    0.28
  -1   0  -5    1.79    0.43
  -1   0  -5    2.42    0.34
  -1   0  -5    2.04    0.52
   0   0   5    0.08    0.15
   0   0   5    0.09    0.11
   0   0   5    0.12    0.19
   0   0   5    0.12    0.11
   0   0   5    0.00    0.18
   0   0  -5    0.05    0.17
   0   0  -5   -0.05    0.10
   0   0  -5   -0.21    0.16
  -1   0   5   45.05    1.15
  -1   0   5   43.75    1.34
  -1   0   5   45.94    1.20
  -1   0   5   45.59    1.15
  -1   0   5   46.48    1.14
  -1   0   5   44.56    1.14
  -1   0   5   45.53    1.15
  -1   0   5   45.01    1.31
  -1   0   5   45.25    1.23
   1   0  -5   43.58    1.25
   1   0  -5   46.08    1.15
   1   0  -5   44.47    1.15
   1   0  -5   45.57    1.30
   1   0  -5   45.49    1.23
   1   0  -5   44.53    1.14
  -2   0   5   -0.10    0.15
  -2   0   5   -0.05    0.09
  -2   0   5   -0.19    0.15
   2   0  -5   -0.01    0.10
   2   0  -5   -0.09    0.16
   2   0  -5   -0.18    0.14
   2   0  -5   -0.01    0.14
  -3   0   5  606.90   13.87
  -3   0   5  626.37   13.97
  -3   0   5  598.54   14.11
  -3   0   5  591.40   14.06
  -3   0   5  616.08   13.87
  -3   0   5  599.62   13.96
   3   0  -5  591.84   13.90
   3   0  -5  598.69   14.01
   3   0  -5  615.73   14.06
   3   0  -5  581.57   13.90
   3   0  -5  604.47   13.96
   3   0  -5  615.03   13.87
  -4   0   5    0.21    0.10
  -4   0   5    0.06    0.17
  -4   0   5    0.14    0.10
  -4   0   5    0.17    0.23
  -4   0   5    0.28    0.19
  -4   0   5    0.13    0.09
   4   0  -5    0.26    0.22
   4   0  -5    0.17    0.09
   4   0  -5    0.09    0.22
   4   0  -5    0.12    0.14
   4   0  -5    0.06    0.09
   4   0  -5    0.22    0.22
   4   0  -5    0.22    0.16
   4   0  -5    0.26    0.10
   4   0  -5    0.16    0.09
  -5   0   5  343.62    8.04
  -5   0   5  334.89    7.78
  -5   0   5  337.32    7.88
  -5   0   5  329.19    7.76
  -5   0   5  335.04    7.92
  -5   0   5  341.17    7.77
  -5   0   5  335.82    7.93
  -5   0   5  326.13    7.78
  -5   0   5  325.67    7.86
  -5   0   5  351.32    8.01
  -5   0   5  338.85    8.06
   5   0  -5  344.59    7.78
   5   0  -5  338.83    8.02
   5   0  -5  342.80    7.77
   5   0  -5  335.17    7.83
   5   0  -5  338.69    7.77
   5   0  -5  338.22    8.00
   5   0  -5  334.29    7.92
   5   0  -5  343.49    7.77
  -6   0   5    0.08    0.25
  -6   0   5   -0.02    0.08
  -6   0   5   -0.02    0.27
  -6   0   5   -0.11    0.27
  -6   0   5    0.00    0.08
  -6   0   5    0.03    0.24
  -6   0   5   -0.06    0.19
  -6   0   5    0.05    0.19
   6   0  -5   -0.05    0.08
   6   0  -5   -0.20    0.28
   6   0  -5   -0.04    0.07
   6   0  -5   -0.11    0.24
   6   0  -5    0.14    0.20
  -7   0   5   31.46    1.16
  -7   0   5   31.74    1.13
  -7   0   5   32.07    0.96
  -7   0   5   31.92    1.18
  -7   0   5   32.39    1.24
  -7   0   5   31.86    1.02
  -7   0   5   33.51    1.27
  -7   0   5   32.53    1.12
   7   0  -5   31.52    1.28
   7   0  -5   33.98    1.20
  -8   0   5    0.17    0.28
  -8   0   5   -0.02    0.32
  -8   0   5   -0.13    0.25
  -8   0   5   -0.01    0.39
  -8   0   5    0.11    0.17
   8   0  -5    0.07    0.34
  -9   0   5   26.33    0.85
  -9   0   5   26.72    1.15
  -9   0   5   23.57    1.01
  -9   0   5   27.89    1.29
   9   0  -5   26.86    1.24
   9   0  -5   24.96    1.26
 -10   0   5    0.36    0.44
 -10   0   5    0.06    0.37
   6   0   6    1.10    0.25
   6   0   6    1.56    0.57
  -6   0  -6    1.34    0.39
  -6   0  -6    1.00    0.25
  -6   0  -6    1.10    0.23
   5   0   6   -0.21    0.20
   5   0   6   -0.22    0.39
   5   0   6    0.00    0.20
   5   0   6    0.22    0.44
  -5   0  -6   -0.21    0.19
  -5   0  -6   -0.25    0.19
  -5   0  -6   -0.13    0.19
  -5   0  -6    0.09    0.32
  -5   0  -6   -0.25    0.32
  -5   0  -6    0.12    0.19
   4   0   6   -0.29    0.18
   4   0   6   -0.21    0.18
   4   0   6   -0.64    0.61
   4   0   6    0.25    0.41
  -4   0  -6   -0.09    0.33
  -4   0  -6   -0.25    0.31
  -4   0  -6    0.05    0.31
  -4   0  -6   -0.13    0.19
  -4   0  -6   -0.19    0.17
  -4   0  -6   -0.25    0.17
  -4   0  -6   -0.30    0.19
   3   0   6   -0.11    0.17
   3   0   6    0.32    0.37
   3   0   6   -0.23    0.30
   3   0   6   -0.27    0.16
   3   0   6    0.01    0.27
  -3   0  -6   -0.14    0.18
  -3   0  -6   -0.20    0.28
  -3   0  -6   -0.21    0.29
  -3   0  -6    0.21    0.28
  -3   0  -6   -0.25    0.16
  -3   0  -6    0.01    0.26
   2   0   6    6.55    0.62
   2   0   6    7.10    0.56
   2   0   6    7.18    0.45
   2   0   6    6.56    0.45
   2   0   6    6.36    0.56
   2   0   6    6.79    0.41
   2   0   6    6.89    0.47
  -2   0  -6    6.64    0.55
  -2   0  -6    7.09    0.46
  -2   0  -6    7.15    0.44
  -2   0  -6    6.66    0.63
  -2   0  -6    7.43    0.66
  -2   0  -6    6.43    0.64
  -2   0  -6    7.03    0.43
  -2   0  -6    7.95    0.50
   1   0   6    0.00    0.13
   1   0   6    0.12    0.13
   1   0   6    0.00    0.23
   1   0   6    0.06    0.13
   1   0   6    0.05    0.21
   1   0   6    0.40    0.20
   1   0   6    0.09    0.13
  -1   0  -6    0.03    0.21
  -1   0  -6    0.26    0.23
  -1   0  -6    0.08    0.21
  -1   0  -6    0.26    0.15
  -1   0  -6    0.08    0.13
  -1   0  -6    0.08    0.12
  -1   0  -6    0.00    0.13
   0   0   6   -0.01    0.22
   0   0   6    0.27    0.14
   0   0   6    0.00    0.12
   0   0   6    0.48    0.13
   0   0  -6    0.05    0.13
   0   0  -6    0.19    0.21
   0   0  -6    0.00    0.11
   0   0  -6    0.19    0.19
  -1   0   6    0.29    0.16
  -1   0   6    0.01    0.12
  -1   0   6    0.06    0.12
  -1   0   6   -0.02    0.21
  -1   0   6    0.10    0.15
  -1   0   6    0.15    0.12
   1   0  -6    0.05    0.12
   1   0  -6    0.10    0.12
   1   0  -6    0.20    0.11
   1   0  -6    0.12    0.18
   1   0  -6   -0.11    0.20
   1   0  -6   -0.02    0.17
   1   0  -6    0.05    0.11
  -2   0   6   28.37    1.02
  -2   0   6   28.47    0.91
  -2   0   6   29.66    0.93
  -2   0   6   28.75    0.80
  -2   0   6   29.59    0.82
  -2   0   6   30.40    0.93
  -2   0   6   30.17    0.81
   2   0  -6   28.66    0.80
   2   0  -6   29.42    0.80
   2   0  -6   28.37    0.94
   2   0  -6   29.19    1.01
   2   0  -6   28.52    0.82
   2   0  -6   29.83    0.81
   2   0  -6   28.62    0.94
  -3   0   6    0.07    0.17
  -3   0   6   -0.11    0.11
  -3   0   6   -0.06    0.11
  -3   0   6    0.11    0.11
  -3   0   6    0.03    0.23
  -3   0   6    0.31    0.19
  -3   0   6   -0.16    0.11
   3   0  -6    0.25    0.30
   3   0  -6    0.06    0.11
   3   0  -6    0.03    0.22
   3   0  -6    0.14    0.11
   3   0  -6   -0.11    0.11
  -4   0   6   40.38    1.17
  -4   0   6   40.29    1.04
  -4   0   6   40.09    1.23
  -4   0   6   39.70    1.31
  -4   0   6   39.97    1.03
  -4   0   6   40.53    1.05
  -4   0   6   39.78    1.02
  -4   0   6   36.63    1.40
   4   0  -6   40.17    1.02
   4   0  -6   41.50    1.30
   4   0  -6   40.50    1.26
   4   0  -6   39.31    1.06
   4   0  -6   39.79    1.03
   4   0  -6   39.09    1.24
   4   0  -6   39.86    1.19
   4   0  -6   41.66    1.02
  -5   0   6   -0.07    0.18
  -5   0   6    0.00    0.11
  -5   0   6    0.12    0.11
  -5   0   6   -0.16    0.31
   5   0  -6    0.00    0.12
   5   0  -6    0.07    0.19
   5   0  -6   -0.04    0.14
   5   0  -6   -0.19    0.24
  -6   0   6    7.93    0.77
  -6   0   6    7.95    0.36
  -6   0   6    8.62    0.57
  -6   0   6    9.27    0.71
  -6   0   6    8.12    0.55
  -6   0   6    8.04    0.34
  -6   0   6    7.91    0.34
   6   0  -6    8.13    0.35
   6   0  -6    7.86    0.68
   6   0  -6    8.46    0.33
   6   0  -6    8.28    0.35
   6   0  -6    8.91    0.58
   6   0  -6    8.31    0.32
   6   0  -6    8.24    0.45
  -7   0   6   -0.06    0.21
  -7   0   6    0.01    0.09
  -7   0   6   -0.10    0.33
  -7   0   6    0.05    0.23
  -7   0   6   -0.03    0.24
  -7   0   6   -0.04    0.31
  -7   0   6   -0.35    0.28
   7   0  -6   -0.10    0.08
   7   0  -6    0.06    0.24
   7   0  -6   -0.40    0.32
   7   0  -6   -0.08    0.09
  -8   0   6   11.20    0.95
  -8   0   6   10.61    0.60
  -8   0   6   10.36    0.64
  -8   0   6   10.32    0.76
  -8   0   6    9.32    0.75
  -8   0   6   10.41    0.55
   8   0  -6   10.61    0.87
  -9   0   6   -0.08    0.39
  -9   0   6   -0.22    0.30
  -9   0   6    0.05    0.19
  -9   0   6    0.02    0.29
   9   0  -6   -0.26    0.39
 -10   0   6    0.02    0.36
 -10   0   6   -0.02    0.46
  10   0  -6    0.38    0.47
   6   0   7    0.66    0.59
  -6   0  -7    0.53    0.24
  -6   0  -7    0.79    0.43
  -6   0  -7    0.79    0.43
   5   0   7   16.83    1.04
   5   0   7   17.39    0.79
   5   0   7   17.95    1.25
  -5   0  -7   18.00    1.13
  -5   0  -7   17.18    0.82
  -5   0  -7   17.23    0.78
  -5   0  -7   17.90    1.11
   4   0   7   -0.28    0.21
   4   0   7    0.11    0.45
  -4   0  -7   -0.33    0.33
  -4   0  -7   -0.34    0.20
  -4   0  -7   -0.22    0.33
   3   0   7    4.47    0.71
   3   0   7    4.04    0.52
   3   0   7    3.26    0.65
   3   0   7    5.07    0.86
   3   0   7    3.54    0.50
  -3   0  -7    3.47    0.49
  -3   0  -7    3.85    0.56
  -3   0  -7    4.59    0.79
  -3   0  -7    5.01    0.63
  -3   0  -7    3.76    0.50
  -3   0  -7    4.06    0.71
  -3   0  -7    4.38    0.47
   2   0   7   -0.03    0.17
  -2   0  -7    0.04    0.28
  -2   0  -7    0.37    0.28
  -2   0  -7   -0.16    0.52
   1   0   7    0.15    0.18
   1   0   7    0.45    0.30
   1   0   7    0.64    0.33
   1   0   7    0.90    0.26
   1   0   7    0.69    0.20
   1   0   7    0.36    0.19
  -1   0  -7    0.64    0.21
  -1   0  -7    0.32    0.18
  -1   0  -7    0.19    0.17
  -1   0  -7    0.53    0.31
  -1   0  -7    0.93    0.30
  -1   0  -7    0.60    0.29
  -1   0  -7    0.48    0.20
   0   0   7    0.02    0.16
   0   0   7    0.10    0.16
   0   0   7    0.39    0.24
   0   0   7    0.51    0.25
   0   0   7    0.11    0.16
   0   0  -7    0.17    0.15
   0   0  -7    0.20    0.16
   0   0  -7    0.00    0.16
   0   0  -7    0.14    0.25
   0   0  -7    0.06    0.16
  -1   0   7  136.38    3.35
  -1   0   7  136.85    3.57
  -1   0   7  141.48    3.35
  -1   0   7  138.48    3.34
  -1   0   7  142.79    3.48
  -1   0   7  141.95    3.39
  -1   0   7  137.75    3.35
   1   0  -7  139.02    3.36
   1   0  -7  140.02    3.33
   1   0  -7  139.41    3.55
   1   0  -7  138.58    3.46
   1   0  -7  142.51    3.34
   1   0  -7  139.72    3.34
   1   0  -7  138.07    3.50
  -2   0   7    0.39    0.29
  -2   0   7    0.12    0.14
  -2   0   7    0.35    0.22
  -2   0   7    0.29    0.14
  -2   0   7    0.34    0.14
  -2   0   7    0.26    0.20
  -2   0   7    0.10    0.22
   2   0  -7    0.36    0.13
   2   0  -7    0.12    0.26
   2   0  -7    0.29    0.15
   2   0  -7    0.24    0.23
   2   0  -7    0.17    0.21
   2   0  -7    0.24    0.15
  -3   0   7  337.99    8.18
  -3   0   7  353.06    8.07
  -3   0   7  350.15    8.08
  -3   0   7  355.24    8.21
  -3   0   7  349.63    8.21
  -3   0   7  344.30    8.09
  -3   0   7  337.44    8.33
  -3   0   7  346.56    8.08
   3   0  -7  344.85    8.07
   3   0  -7  358.16    8.08
   3   0  -7  343.59    8.19
   3   0  -7  351.72    8.32
   3   0  -7  353.20    8.07
  -4   0   7    0.07    0.29
  -4   0   7    0.35    0.21
  -4   0   7    0.24    0.21
  -4   0   7    0.21    0.13
  -4   0   7    0.14    0.13
  -4   0   7    0.21    0.13
  -4   0   7    0.34    0.23
  -4   0   7    0.01    0.13
   4   0  -7    0.28    0.20
   4   0  -7    0.28    0.13
   4   0  -7    0.12    0.12
   4   0  -7    0.13    0.13
   4   0  -7    0.19    0.13
   4   0  -7   -0.06    0.27
  -5   0   7  108.06    2.56
  -5   0   7  104.63    2.89
  -5   0   7  107.24    2.70
  -5   0   7  107.18    2.55
  -5   0   7  108.08    2.54
  -5   0   7  107.07    2.55
  -5   0   7  106.51    2.79
  -5   0   7  105.91    2.71
   5   0  -7  103.38    2.57
   5   0  -7  107.57    2.54
   5   0  -7  106.92    2.55
   5   0  -7  104.66    2.81
   5   0  -7  105.61    2.70
   5   0  -7  108.26    2.54
   5   0  -7  104.42    2.81
  -6   0   7   -0.03    0.25
  -6   0   7    0.39    0.32
  -6   0   7   -0.14    0.33
   6   0  -7   -0.05    0.22
   6   0  -7   -0.17    0.31
  -7   0   7   -0.12    0.12
  -7   0   7    0.09    0.24
  -7   0   7   -0.18    0.22
  -7   0   7   -0.04    0.11
  -7   0   7   -0.09    0.36
  -7   0   7   -0.27    0.28
   7   0  -7   -0.05    0.33
   7   0  -7   -0.17    0.11
   7   0  -7   -0.02    0.12
   7   0  -7   -0.22    0.12
   7   0  -7    0.14    0.25
   7   0  -7   -0.12    0.10
  -8   0   7    0.07    0.27
  -8   0   7    0.06    0.23
  -8   0   7   -0.19    0.39
  -8   0   7   -0.02    0.11
  -8   0   7   -0.35    0.32
   8   0  -7   -0.15    0.36
  -9   0   7    3.75    0.86
  -9   0   7    4.48    0.76
  -9   0   7    3.01    1.00
  -9   0   7    3.39    0.50
   9   0  -7    3.02    0.53
 -10   0   7   -0.24    0.37
 -10   0   7   -0.12    0.51
  10   0  -7    0.04    0.49
   5   0   8    0.62    0.47
   5   0   8   -0.25    0.55
   5   0   8   -0.36    0.26
  -5   0  -8   -0.29    0.26
  -5   0  -8    0.70    0.44
   4   0   8    8.08    1.04
   4   0   8    7.88    0.84
   4   0   8    5.16    0.81
  -4   0  -8    6.36    0.58
  -4   0  -8    5.70    0.67
  -4   0  -8    7.50    0.96
  -4   0  -8    6.10    0.64
  -4   0  -8    7.24    0.79
   3   0   8   -0.13    0.42
   3   0   8   -0.06    0.34
   3   0   8   -0.03    0.34
  -3   0  -8   -0.09    0.36
  -3   0  -8    0.14    0.33
   2   0   8   30.25    1.10
   2   0   8   29.59    1.23
   2   0   8   26.40    0.99
   2   0   8   28.59    1.08
   2   0   8   26.74    0.96
  -2   0  -8   27.01    0.97
  -2   0  -8   28.79    1.18
  -2   0  -8   27.60    1.27
  -2   0  -8   26.41    1.00
  -2   0  -8   26.03    0.96
  -2   0  -8   26.76    0.92
   1   0   8   -0.20    0.34
  -1   0  -8   -0.29    0.31
   0   0   8    6.33    0.74
   0   0   8    5.79    0.60
   0   0   8    7.46    0.53
   0   0   8    6.48    0.88
   0   0   8    6.65    0.55
   0   0   8    7.13    0.60
   0   0   8    7.68    0.57
   0   0  -8    6.17    0.84
   0   0  -8    7.08    0.57
   0   0  -8    6.16    0.78
   0   0  -8    6.14    0.75
   0   0  -8    7.02    0.55
   0   0  -8    7.45    0.61
   0   0  -8    7.07    0.52
  -1   0   8    0.35    0.35
  -1   0   8    0.16    0.31
  -2   0   8    0.51    0.24
  -2   0   8    0.70    0.30
  -2   0   8    0.91    0.40
  -2   0   8    0.60    0.30
  -2   0   8    0.19    0.20
  -2   0   8    0.66    0.27
   2   0  -8    0.91    0.38
   2   0  -8    0.70    0.19
   2   0  -8    0.85    0.30
   2   0  -8    1.00    0.19
   2   0  -8    1.21    0.22
   2   0  -8    0.52    0.32
  -3   0   8    0.36    0.27
  -3   0   8    0.29    0.19
   3   0  -8    0.39    0.19
   3   0  -8    0.55    0.18
   3   0  -8    0.39    0.19
   3   0  -8    0.69    0.19
   3   0  -8   -0.06    0.36
  -4   0   8  156.63    3.84
  -4   0   8  157.86    3.68
  -4   0   8  154.91    4.04
  -4   0   8  153.39    3.82
  -4   0   8  155.52    3.69
  -4   0   8  153.78    3.87
  -4   0   8  153.34    3.70
  -4   0   8  154.27    3.68
   4   0  -8  156.79    4.00
   4   0  -8  153.52    3.68
   4   0  -8  153.82    3.68
   4   0  -8  147.35    3.71
   4   0  -8  159.09    3.67
   4   0  -8  155.71    3.84
   4   0  -8  153.18    3.70
  -5   0   8   -0.22    0.24
  -5   0   8    0.09    0.24
  -5   0   8   -0.14    0.42
   5   0  -8    0.11    0.24
   5   0  -8   -0.08    0.31
  -6   0   8   97.19    2.38
  -6   0   8   99.65    2.84
  -6   0   8   97.48    2.40
  -6   0   8   97.28    2.36
  -6   0   8   99.85    2.58
  -6   0   8  100.56    2.38
  -6   0   8   98.57    2.55
  -6   0   8   94.26    2.48
  -6   0   8  105.88    3.24
   6   0  -8   98.10    2.39
   6   0  -8   90.68    3.19
   6   0  -8  100.38    2.37
   6   0  -8   97.17    2.41
   6   0  -8   98.86    2.60
   6   0  -8   97.14    2.38
  -7   0   8    0.06    0.28
  -7   0   8   -0.10    0.25
  -7   0   8   -0.07    0.12
  -7   0   8   -0.41    0.39
  -7   0   8   -0.11    0.14
  -7   0   8    0.30    0.26
  -7   0   8   -0.18    0.12
   7   0  -8   -0.04    0.36
   7   0  -8   -0.01    0.24
  -8   0   8    0.80    0.14
  -8   0   8    1.12    0.38
  -8   0   8    0.37    0.46
  -8   0   8    0.68    0.15
  -8   0   8    0.80    0.27
  -8   0   8    1.23    0.36
   8   0  -8    0.85    0.14
   8   0  -8    0.73    0.15
   8   0  -8    0.86    0.32
   8   0  -8    0.78    0.42
  -9   0   8    0.21    0.25
  -9   0   8    0.53    0.34
  -9   0   8   -0.04    0.50
   9   0  -8    0.89    0.47
 -10   0   8    0.22    0.38
 -10   0   8    0.52    0.56
  10   0  -8    0.60    0.52
   4   0   9    0.16    0.40
   4   0   9    0.30    0.56
   4   0   9   -0.39    0.26
  -4   0  -9   -0.08    0.41
  -4   0  -9   -0.31    0.26
   3   0   9    1.79    0.54
   3   0   9    1.44    0.43
   3   0   9    1.25    0.28
   3   0   9    1.37    0.29
  -3   0  -9    0.99    0.28
  -3   0  -9    0.98    0.27
  -3   0  -9    1.45    0.43
   2   0   9   -0.01    0.32
   2   0   9   -0.30    0.36
  -2   0  -9   -0.24    0.23
  -2   0  -9    0.05    0.39
   1   0   9    0.15    0.22
   1   0   9    0.73    0.65
   1   0   9   -0.09    0.23
   1   0   9    0.24    0.21
  -1   0  -9   -0.07    0.31
  -1   0  -9    0.20    0.22
  -1   0  -9    0.12    0.23
  -1   0  -9    0.12    0.25
  -1   0  -9   -0.06    0.36
   0   0   9   -0.20    0.28
   0   0   9    0.26    0.46
   0   0   9   -0.14    0.23
   0   0  -9   -0.31    0.20
   0   0  -9   -0.27    0.35
   0   0  -9    0.10    0.35
  -1   0   9  235.32    5.53
  -1   0   9  232.64    5.51
  -1   0   9  236.09    5.56
  -1   0   9  232.88    5.54
  -1   0   9  228.73    5.55
  -1   0   9  220.34    5.52
  -1   0   9  261.56    6.01
  -1   0   9  223.59    5.91
   1   0  -9  226.27    5.68
   1   0  -9  232.74    5.51
   1   0  -9  232.72    5.55
   1   0  -9  230.54    5.76
   1   0  -9  231.53    5.52
   1   0  -9  234.19    5.82
   1   0  -9  232.09    5.52
  -2   0   9   -0.45    0.48
  -2   0   9    0.00    0.21
  -2   0   9   -0.03    0.20
  -2   0   9   -0.18    0.29
   2   0  -9   -0.23    0.56
   2   0  -9    0.12    0.19
   2   0  -9   -0.30    0.19
   2   0  -9   -0.06    0.20
   2   0  -9   -0.03    0.18
  -3   0   9    8.23    0.71
  -3   0   9    7.10    0.56
  -3   0   9    7.39    0.63
  -3   0   9    7.95    0.76
  -3   0   9    7.29    1.61
   3   0  -9    6.35    0.58
   3   0  -9    6.60    0.58
   3   0  -9    7.16    0.56
   3   0  -9    8.78    0.91
  -4   0   9   -0.32    0.37
  -4   0   9    0.11    0.27
   4   0  -9    0.15    0.27
   4   0  -9   -0.15    0.37
   4   0  -9   -0.21    0.18
   4   0  -9    0.12    0.22
  -5   0   9   70.58    2.13
  -5   0   9   74.63    1.92
  -5   0   9   75.28    1.91
  -5   0   9   77.10    2.37
  -5   0   9   73.94    2.07
  -5   0   9   74.63    1.91
  -5   0   9   75.90    1.94
  -5   0   9   76.78    2.08
   5   0  -9   76.29    2.25
   5   0  -9   73.48    1.92
   5   0  -9   73.01    1.91
   5   0  -9   74.56    1.90
   5   0  -9   77.53    2.11
  -6   0   9   -0.25    0.26
  -6   0   9   -0.26    0.38
  -6   0   9    0.09    0.24
  -6   0   9   -0.21    0.16
  -6   0   9    0.16    0.27
   6   0  -9   -0.25    0.35
   6   0  -9    0.08    0.26
   6   0  -9   -0.19    0.19
  -7   0   9   16.88    1.25
  -7   0   9   17.17    0.78
  -7   0   9   16.24    0.65
  -7   0   9   18.16    0.93
  -7   0   9   16.32    0.58
  -7   0   9   17.35    0.84
  -7   0   9   15.41    0.62
  -7   0   9   16.06    0.62
   7   0  -9   16.24    0.65
   7   0  -9   17.35    1.09
   7   0  -9   17.01    1.06
   7   0  -9   15.81    0.62
   7   0  -9   17.44    0.65
  -8   0   9    0.02    0.48
  -8   0   9   -0.01    0.32
  -8   0   9    0.16    0.28
  -8   0   9   -0.02    0.33
   8   0  -9    0.16    0.37
   8   0  -9    0.19    0.42
  -9   0   9   48.53    1.65
  -9   0   9   46.27    1.28
  -9   0   9   54.67    2.14
  -9   0   9   48.71    1.39
   9   0  -9   51.57    1.90
   3   0  10   -0.01    0.40
   3   0  10    0.18    0.46
   3   0  10    0.68    0.61
   3   0  10   -0.02    0.28
  -3   0 -10   -0.04    0.29
  -3   0 -10   -0.25    0.43
  -3   0 -10    0.07    0.46
   2   0  10   50.93    1.55
   2   0  10   49.09    1.83
   2   0  10   47.00    1.59
   2   0  10   48.43    1.51
  -2   0 -10   48.88    1.55
  -2   0 -10   49.92    1.50
  -2   0 -10   51.49    1.88
   1   0  10    0.20    0.33
   1   0  10    0.47    0.25
   1   0  10    0.27    0.41
   1   0  10    0.18    0.26
  -1   0 -10    0.52    0.26
  -1   0 -10    0.39    0.24
  -1   0 -10    0.27    0.25
   0   0  10   40.08    1.24
   0   0  10   40.28    1.24
   0   0  10   40.04    1.59
   0   0  10   41.04    1.30
   0   0  10   35.82    1.41
   0   0  10   38.76    1.25
   0   0 -10   38.98    1.23
   0   0 -10   41.21    1.57
   0   0 -10   39.27    1.24
   0   0 -10   40.14    1.68
  -1   0  10   -0.29    0.22
  -1   0  10   -0.17    0.41
  -1   0  10   -0.33    0.42
  -1   0  10   -0.02    0.26
  -1   0  10   -0.26    0.21
   1   0 -10    0.02    0.23
   1   0 -10   -0.17    0.34
   1   0 -10   -0.32    0.21
   1   0 -10   -0.03    0.22
  -2   0  10  150.06    3.65
  -2   0  10  147.89    3.65
  -2   0  10  140.75    3.60
  -2   0  10  149.37    3.63
  -2   0  10  152.73    3.69
  -2   0  10  147.65    4.02
  -2   0  10  146.60    3.71
   2   0 -10  146.72    3.90
   2   0 -10  157.96    3.77
   2   0 -10  150.08    3.67
  -3   0  10   -0.50    0.35
  -3   0  10   -0.25    0.42
  -3   0  10   -0.16    0.21
  -3   0  10   -0.30    0.29
  -3   0  10    0.08    0.22
   3   0 -10   -0.20    0.21
   3   0 -10   -0.02    0.21
   3   0 -10   -0.04    0.31
  -4   0  10   45.96    1.51
  -4   0  10   46.44    1.33
  -4   0  10   46.21    1.79
  -4   0  10   46.69    1.34
  -4   0  10   48.98    1.74
  -4   0  10   47.36    1.31
  -4   0  10   47.23    1.36
  -4   0  10   46.61    1.72
   4   0 -10   46.67    1.32
   4   0 -10   45.04    1.36
   4   0 -10   47.03    1.53
   4   0 -10   46.28    1.35
  -5   0  10   -0.25    0.19
  -5   0  10   -0.17    0.28
  -5   0  10   -0.27    0.19
  -5   0  10   -0.14    0.34
  -5   0  10   -0.37    0.43
   5   0 -10   -0.32    0.27
   5   0 -10   -0.42    0.24
   5   0 -10   -0.26    0.21
  -6   0  10    3.09    0.57
  -6   0  10    2.57    0.46
  -6   0  10    2.76    0.42
  -6   0  10    2.96    0.50
  -6   0  10    2.55    0.46
   6   0 -10    1.94    0.24
  -7   0  10   -0.23    0.31
  -7   0  10   -0.24    0.17
  -7   0  10   -0.06    0.18
  -7   0  10   -0.05    0.28
   7   0 -10    0.09    0.17
   7   0 -10   -0.04    0.41
   7   0 -10    0.12    0.19
   7   0 -10    0.00    0.36
  -8   0  10   39.95    1.17
  -8   0  10   40.94    1.88
  -8   0  10   39.92    1.13
  -8   0  10   39.96    1.48
   8   0 -10   42.22    1.69
  -9   0  10   -0.44    0.37
  -9   0  10    0.45    0.17
   9   0 -10    0.06    0.51
   1   0  11   17.71    1.25
   1   0  11   18.04    0.92
   1   0  11   16.32    1.41
   1   0  11   19.68    1.00
  -1   0 -11   19.07    0.99
  -1   0 -11   18.43    0.90
  -1   0 -11   19.59    1.32
   0   0  11    0.51    0.47
   0   0  11    0.06    0.26
   0   0  11    0.10    0.30
   0   0  11    0.15    0.29
   0   0 -11    0.54    0.27
   0   0 -11    0.24    0.26
   0   0 -11    0.76    0.44
  -1   0  11   14.60    0.78
  -1   0  11   13.82    0.86
  -1   0  11   14.22    0.78
  -1   0  11   13.67    0.70
  -1   0  11   14.44    1.20
   1   0 -11   14.48    1.13
   1   0 -11   14.08    0.75
   1   0 -11   15.10    0.85
  -2   0  11   -0.25    0.27
  -2   0  11    0.01    0.23
  -2   0  11   -0.31    0.43
   2   0 -11   -0.32    0.22
   2   0 -11   -0.15    0.36
  -3   0  11    7.07    0.70
  -3   0  11    7.44    1.11
  -3   0  11    6.54    0.72
  -3   0  11    6.05    0.58
  -3   0  11    7.68    0.65
  -3   0  11    6.31    0.65
   3   0 -11    6.68    0.62
   3   0 -11    6.83    0.66
  -4   0  11    0.19    0.23
  -4   0  11    0.18    0.47
  -4   0  11    0.16    0.27
  -4   0  11   -0.25    0.21
  -4   0  11    0.18    0.24
  -4   0  11    0.15    0.34
   4   0 -11    0.04    0.28
   4   0 -11    0.30    0.22
   4   0 -11    0.27    0.22
  -5   0  11   16.68    0.72
  -5   0  11   17.17    0.81
  -5   0  11   16.91    1.27
  -5   0  11   17.59    1.00
  -5   0  11   16.75    0.77
   5   0 -11   17.20    0.75
   5   0 -11   16.08    0.73
   5   0 -11   16.47    1.09
  -6   0  11   -0.15    0.31
  -6   0  11   -0.38    0.48
  -6   0  11   -0.14    0.20
   6   0 -11   -0.19    0.43
  -7   0  11    1.26    0.22
  -7   0  11    1.21    0.38
  -7   0  11    1.19    0.23
  -7   0  11    1.31    0.55
   7   0 -11    1.38    0.50
  -8   0  11   -0.16    0.19
  -8   0  11   -0.17    0.19
  -8   0  11   -0.04    0.56
   8   0 -11   -0.41    0.47
   0   0  12   15.10    0.98
   0   0 -12   14.44    0.98
   0   0 -12   16.23    0.88
  -1   0  12    0.02    0.50
  -1   0  12   -0.26    0.30
   1   0 -12   -0.23    0.43
  -2   0  12    0.12    0.27
  -2   0  12    0.17    0.29
  -2   0  12    0.56    0.52
   2   0 -12    0.03    0.27
   2   0 -12    0.10    0.26
  -3   0  12   -0.34    0.49
  -3   0  12   -0.36    0.25
  -4   0  12    5.03    1.16
  -4   0  12    5.03    0.65
  -4   0  12    4.29    0.71
   4   0 -12    5.56    0.65
   4   0 -12    5.08    0.64
  -5   0  12   -0.34    0.52
  -5   0  12   -0.37    0.36
  -5   0  12   -0.41    0.24
   5   0 -12   -0.21    0.30
  -6   0  12   19.75    0.89
  -6   0  12   20.98    1.49
  -6   0  12   20.21    0.84
  -6   0  12   20.73    1.14
   6   0 -12   18.37    1.18
   6   0 -12   20.76    1.33
  -7   0  12    0.21    0.37
  -7   0  12    0.09    0.22
   7   0 -12    0.15    0.49
   7  -1 -12   14.79    1.26
  -7   1  12   14.10    0.98
  -7   1  12   14.79    0.72
   6  -1 -12    0.20    0.51
  -6   1  12    0.43    0.24
  -6   1  12    0.16    0.36
  -6   1  12    0.32    0.55
  -6   1  12    0.01    0.24
   5  -1 -12   17.58    1.20
  -5   1  12   20.29    1.49
  -5   1  12   19.72    0.93
  -5   1  12   19.97    0.86
   4  -1 -12    4.45    0.63
   4  -1 -12    5.29    0.69
  -4   1  12    3.85    0.72
  -4   1  12    4.58    1.16
  -4   1  12    4.15    0.64
   3  -1 -12    4.29    0.46
   3  -1 -12    5.34    0.65
  -3   1  12    5.41    0.68
  -3   1  12    6.73    1.16
  -3   1  12    4.97    0.76
   2  -1 -12   -0.11    0.26
   2  -1 -12   -0.08    0.29
  -2   1  12    0.01    0.27
  -2   1  12   -0.10    0.29
  -2   1  12    0.66    0.53
   1  -1 -12   -0.07    0.27
   1  -1 -12   -0.07    0.30
  -1   1  12    0.36    0.29
  -1   1  12    0.12    0.28
  -1   1  12    0.35    0.52
   0  -1 -12    0.36    0.29
   0  -1 -12    0.53    0.30
   0   1  12    0.42    0.33
   8  -1 -11    0.07    0.47
  -8   1  11   -0.36    0.52
  -8   1  11    0.00    0.19
  -8   1  11    0.00    0.20
   7  -1 -11    1.86    0.50
  -7   1  11    1.73    0.59
  -7   1  11    1.46    0.24
  -7   1  11    1.30    0.37
  -7   1  11    1.45    0.23
   6  -1 -11   -0.48    0.43
   6  -1 -11   -0.10    0.20
   6  -1 -11   -0.24    0.24
  -6   1  11    0.17    0.49
  -6   1  11   -0.16    0.20
  -6   1  11   -0.25    0.21
  -6   1  11   -0.17    0.31
   5  -1 -11   20.87    0.87
   5  -1 -11   22.82    0.85
  -5   1  11   22.04    0.82
  -5   1  11   22.62    0.85
  -5   1  11   21.62    0.88
  -5   1  11   22.66    1.07
  -5   1  11   22.45    1.41
   4  -1 -11   26.67    0.97
   4  -1 -11   25.71    1.03
   4  -1 -11   26.67    0.95
  -4   1  11   25.99    1.49
  -4   1  11   26.54    1.00
  -4   1  11   26.07    0.92
  -4   1  11   28.58    1.17
  -4   1  11   26.65    0.96
   3  -1 -11   17.03    0.77
   3  -1 -11   17.13    0.82
  -3   1  11   16.26    0.74
  -3   1  11   17.13    0.80
  -3   1  11   16.62    0.84
  -3   1  11   17.09    1.27
  -3   1  11   17.38    0.79
  -3   1  11   16.94    0.91
   2  -1 -11    6.70    0.69
   2  -1 -11    6.91    0.62
  -2   1  11    6.94    0.64
  -2   1  11    6.97    1.05
  -2   1  11    6.29    0.66
  -2   1  11    8.24    0.70
  -2   1  11    6.79    0.71
   1  -1 -11    0.16    0.25
   1  -1 -11   -0.10    0.38
   1  -1 -11   -0.13    0.25
  -1   1  11    0.09    0.26
  -1   1  11    0.13    0.45
  -1   1  11    0.16    0.24
  -1   1  11    0.12    0.24
   0  -1 -11   39.10    1.32
   0  -1 -11   37.12    1.24
   0  -1 -11   36.61    1.63
   0   1  11   35.82    1.21
   0   1  11   36.23    1.64
   0   1  11   38.32    1.32
   0   1  11   37.07    1.26
  -1  -1 -11    0.65    0.27
  -1  -1 -11    0.91    0.31
  -1  -1 -11    0.95    0.47
   1   1  11    0.49    0.48
   1   1  11    0.52    0.28
   1   1  11    0.68    0.38
   1   1  11    0.83    0.32
   9  -1 -10    7.35    1.12
  -9   1  10    7.06    1.34
  -9   1  10    6.46    0.47
   8  -1 -10    0.34    0.47
  -8   1  10   -0.37    0.33
  -8   1  10    0.13    0.18
  -8   1  10    0.03    0.52
  -8   1  10    0.24    0.17
   7  -1 -10    4.22    0.75
   7  -1 -10    4.48    0.48
   7  -1 -10    4.26    0.91
   7  -1 -10    4.62    0.45
  -7   1  10    4.57    0.70
  -7   1  10    3.39    0.60
  -7   1  10    4.65    0.51
  -7   1  10    4.25    0.46
   6  -1 -10   18.99    0.75
   6  -1 -10   21.23    1.16
   6  -1 -10   20.90    0.98
   6  -1 -10   17.87    0.73
  -6   1  10   19.52    1.29
  -6   1  10   18.70    0.73
  -6   1  10   18.84    0.73
  -6   1  10   18.56    0.70
  -6   1  10   18.53    0.77
  -6   1  10   19.95    0.95
  -6   1  10   20.23    0.93
   5  -1 -10    0.65    0.20
   5  -1 -10    0.84    0.30
   5  -1 -10    0.83    0.42
   5  -1 -10    0.27    0.21
   5  -1 -10    0.64    0.25
  -5   1  10    0.42    0.21
  -5   1  10    0.89    0.48
  -5   1  10    0.41    0.20
  -5   1  10    1.07    0.31
  -5   1  10    0.82    0.21
  -5   1  10    0.60    0.20
  -5   1  10    0.57    0.31
   4  -1 -10    9.03    0.61
   4  -1 -10    9.49    0.58
   4  -1 -10    9.96    0.75
   4  -1 -10    9.67    0.65
  -4   1  10    9.54    1.09
  -4   1  10    9.28    0.61
  -4   1  10    9.10    0.59
  -4   1  10    8.84    0.76
  -4   1  10    8.66    0.64
  -4   1  10   10.16    0.77
  -4   1  10    8.93    0.57
   3  -1 -10    0.69    0.22
   3  -1 -10    0.76    0.32
   3  -1 -10    0.66    0.22
  -3   1  10    0.54    0.32
  -3   1  10    0.87    0.24
  -3   1  10    0.96    0.23
  -3   1  10    0.75    0.46
  -3   1  10    0.50    0.37
   2  -1 -10    0.86    0.33
  -2   1  10    0.84    0.47
  -2   1  10    1.31    0.24
  -2   1  10    1.13    0.25
  -2   1  10    1.56    0.41
  -2   1  10    0.97    0.24
  -2   1  10    0.72    0.23
  -2   1  10    0.81    0.31
   1  -1 -10    0.20    0.21
   1  -1 -10    0.42    0.36
   1  -1 -10   -0.06    0.21
   1  -1 -10   -0.10    0.21
  -1   1  10    0.26    0.22
  -1   1  10   -0.03    0.26
  -1   1  10    0.55    0.24
  -1   1  10   -0.01    0.41
   0  -1 -10   13.53    0.72
   0  -1 -10   13.82    1.07
   0  -1 -10   12.82    0.72
   0  -1 -10   13.70    0.94
   0   1  10   15.12    0.80
   0   1  10   13.92    0.73
   0   1  10   13.98    1.08
   0   1  10   13.32    0.68
   0   1  10   12.83    0.69
   0   1  10   13.36    0.73
  -1  -1 -10    9.40    1.04
  -1  -1 -10    9.15    0.75
  -1  -1 -10    7.69    0.67
  -1  -1 -10    8.89    0.67
   1   1  10    7.65    1.00
   1   1  10    8.09    0.68
   1   1  10    6.98    0.69
   1   1  10    9.46    0.76
  -2  -1 -10    4.43    0.99
  -2  -1 -10    4.88    0.67
  -2  -1 -10    4.02    0.72
   2   1  10    4.27    0.97
   2   1  10    3.67    0.72
   2   1  10    3.77    0.66
   2   1  10    2.75    0.73
  -3  -1 -10    0.29    0.46
  -3  -1 -10   -0.22    0.47
  -3  -1 -10    0.15    0.30
   3   1  10   -0.34    0.64
   3   1  10   -0.06    0.46
   3   1  10    0.14    0.42
   3   1  10   -0.26    0.28
   9  -1  -9    7.88    1.10
  -9   1   9    7.62    0.40
  -9   1   9    6.75    0.85
  -9   1   9    8.19    1.28
  -9   1   9    6.62    0.42
   8  -1  -9    6.67    0.77
  -8   1   9    7.07    0.70
  -8   1   9    7.23    1.19
  -8   1   9    5.41    0.43
  -8   1   9    4.82    0.46
  -8   1   9    6.32    0.73
   7  -1  -9    0.08    0.26
   7  -1  -9    0.46    0.40
   7  -1  -9    0.26    0.22
  -7   1   9    0.31    0.29
  -7   1   9   -0.08    0.28
  -7   1   9    0.09    0.43
   6  -1  -9   -0.18    0.16
   6  -1  -9    0.08    0.18
   6  -1  -9    0.71    0.39
  -6   1   9   -0.20    0.16
  -6   1   9    0.12    0.42
  -6   1   9    0.46    0.28
  -6   1   9   -0.05    0.16
  -6   1   9   -0.29    0.18
  -6   1   9   -0.01    0.18
   5  -1  -9    2.30    0.24
   5  -1  -9    1.90    0.23
  -5   1   9    2.32    0.25
  -5   1   9    2.21    0.23
  -5   1   9    2.20    0.24
  -5   1   9    1.76    0.23
   4  -1  -9   40.31    1.24
   4  -1  -9   43.49    1.22
   4  -1  -9   42.58    1.37
   4  -1  -9   42.29    1.23
   4  -1  -9   41.63    1.19
   4  -1  -9   42.31    1.27
  -4   1   9   42.63    1.21
  -4   1   9   42.43    1.21
  -4   1   9   42.39    1.63
  -4   1   9   42.25    1.24
  -4   1   9   43.13    1.41
  -4   1   9   44.02    1.19
  -4   1   9   42.07    1.40
  -4   1   9   42.93    1.36
   3  -1  -9  160.61    3.82
   3  -1  -9  160.40    3.97
   3  -1  -9  158.78    3.81
   3  -1  -9  160.36    4.14
   3  -1  -9  157.13    3.83
  -3   1   9  152.45    4.42
  -3   1   9  159.67    3.94
  -3   1   9  160.82    3.80
  -3   1   9  158.97    3.83
  -3   1   9  158.23    3.84
  -3   1   9  157.08    3.95
  -3   1   9  154.40    3.88
  -3   1   9  159.48    4.00
   2  -1  -9    2.47    0.43
   2  -1  -9    2.94    0.49
   2  -1  -9    3.22    0.53
  -2   1   9    2.55    0.48
  -2   1   9    3.18    0.56
   1  -1  -9   54.68    1.70
   1  -1  -9   59.14    1.54
   1  -1  -9   58.08    1.57
   1  -1  -9   58.25    1.54
   1  -1  -9   53.70    1.81
   1  -1  -9   58.35    1.51
   1  -1  -9   54.50    1.84
  -1   1   9   53.12    1.51
  -1   1   9   53.94    1.58
  -1   1   9   58.14    1.54
  -1   1   9   55.62    1.56
  -1   1   9   57.79    1.58
  -1   1   9   50.52    2.49
   0  -1  -9   18.42    0.76
   0  -1  -9   17.01    1.24
   0  -1  -9   18.75    0.76
   0  -1  -9   17.95    1.09
   0  -1  -9   18.49    1.05
   0  -1  -9   18.63    0.78
   0  -1  -9   18.32    0.81
   0   1   9   18.01    0.77
   0   1   9   16.47    1.57
   0   1   9   18.32    0.85
   0   1   9   16.99    0.78
   0   1   9   18.26    0.77
   0   1   9   18.68    0.84
  -1  -1  -9    1.01    0.40
  -1  -1  -9    1.00    0.24
  -1  -1  -9    0.45    0.41
  -1  -1  -9    0.65    0.22
   1   1   9    0.68    0.25
   1   1   9    0.91    0.23
   1   1   9    1.42    0.43
   1   1   9    0.68    0.26
  -2  -1  -9    2.12    0.30
  -2  -1  -9    2.08    0.42
  -2  -1  -9    2.00    0.28
  -2  -1  -9    1.88    0.28
   2   1   9    2.01    0.28
   2   1   9    1.93    0.29
   2   1   9    2.90    0.80
  -3  -1  -9    0.07    0.39
   3   1   9   -0.08    0.35
   3   1   9   -0.18    0.38
   3   1   9    0.21    0.48
   3   1   9   -0.33    0.23
  -4  -1  -9   -0.05    0.27
  -4  -1  -9    0.33    0.42
  -4  -1  -9    0.00    0.26
   4   1   9   -0.30    0.27
   4   1   9    0.56    0.57
   4   1   9    0.32    0.43
  10  -1  -8    6.34    1.11
 -10   1   8    8.13    1.30
 -10   1   8    6.99    0.90
   9  -1  -8   32.18    1.48
  -9   1   8   31.85    1.15
  -9   1   8   34.03    1.66
  -9   1   8   34.27    1.33
  -9   1   8   32.13    1.27
   8  -1  -8   -0.11    0.40
   8  -1  -8    0.09    0.28
  -8   1   8   -0.12    0.43
  -8   1   8   -0.15    0.13
  -8   1   8    0.26    0.27
  -8   1   8   -0.12    0.32
  -8   1   8    0.14    0.28
  -8   1   8   -0.19    0.12
   7  -1  -8   11.71    0.48
   7  -1  -8   12.22    0.52
   7  -1  -8   11.50    0.51
   7  -1  -8   13.80    0.76
   7  -1  -8   13.87    0.61
   7  -1  -8   13.06    0.92
  -7   1   8   11.76    0.52
  -7   1   8   13.63    0.75
  -7   1   8   12.90    0.74
  -7   1   8   11.41    0.49
  -7   1   8   12.46    0.70
  -7   1   8   12.10    0.44
  -7   1   8   13.31    1.09
  -7   1   8   11.97    0.48
   6  -1  -8    2.86    0.36
   6  -1  -8    2.43    0.39
   6  -1  -8    1.90    0.25
   6  -1  -8    2.67    0.36
  -6   1   8    3.01    0.38
  -6   1   8    3.91    0.88
  -6   1   8    2.90    0.38
  -6   1   8    2.42    0.41
  -6   1   8    2.64    0.32
   5  -1  -8    8.57    0.50
   5  -1  -8    6.90    0.44
   5  -1  -8    6.43    0.44
  -5   1   8    8.56    0.68
  -5   1   8    8.76    0.71
  -5   1   8    6.68    0.47
  -5   1   8    5.95    0.73
  -5   1   8    6.44    0.46
  -5   1   8    8.59    1.16
   4  -1  -8   -0.22    0.15
   4  -1  -8    0.03    0.34
   4  -1  -8    0.19    0.16
   4  -1  -8    0.07    0.16
   4  -1  -8    0.02    0.16
   4  -1  -8    0.07    0.22
  -4   1   8    0.10    0.17
  -4   1   8    0.20    0.17
  -4   1   8    0.30    0.36
  -4   1   8    0.07    0.27
  -4   1   8   -0.18    0.16
   3  -1  -8  457.70   10.63
   3  -1  -8  461.52   10.48
   3  -1  -8  459.48   10.78
   3  -1  -8  462.28   10.49
   3  -1  -8  450.32   10.51
   3  -1  -8  449.68   10.49
  -3   1   8  445.52   10.79
  -3   1   8  453.13   10.48
  -3   1   8  443.13   10.60
  -3   1   8  457.46   10.64
  -3   1   8  450.58   10.50
  -3   1   8  452.38   10.50
  -3   1   8  449.64   10.51
  -3   1   8  446.67   10.65
   2  -1  -8   46.75    1.24
   2  -1  -8   40.63    1.48
   2  -1  -8   43.84    1.56
   2  -1  -8   46.36    1.21
   2  -1  -8   45.45    1.26
   2  -1  -8   43.10    1.39
   2  -1  -8   45.96    1.24
  -2   1   8   44.32    1.60
  -2   1   8   40.63    1.19
  -2   1   8   43.62    1.36
  -2   1   8   42.24    1.26
  -2   1   8   41.97    1.44
  -2   1   8   47.17    1.27
  -2   1   8   46.78    1.24
   1  -1  -8  790.63   17.97
   1  -1  -8  774.69   17.94
   1  -1  -8  754.20   18.18
   1  -1  -8  772.48   18.07
   1  -1  -8  791.95   17.94
   1  -1  -8  787.45   17.93
   1  -1  -8  774.19   18.14
  -1   1   8  799.15   17.97
  -1   1   8  787.50   17.93
  -1   1   8  740.15   17.93
  -1   1   8  777.60   17.99
  -1   1   8  771.91   18.22
  -1   1   8  782.21   17.95
  -1   1   8  799.31   18.11
  -1   1   8  771.35   17.95
   0  -1  -8    0.01    0.19
   0  -1  -8    0.22    0.37
   0  -1  -8   -0.22    0.19
   0  -1  -8   -0.12    0.20
   0  -1  -8    0.23    0.21
   0   1   8    0.05    0.21
   0   1   8    0.07    0.22
   0   1   8   -0.03    0.20
   0   1   8   -0.22    0.19
  -1  -1  -8   44.23    1.34
  -1  -1  -8   45.38    1.31
  -1  -1  -8   49.50    1.62
  -1  -1  -8   49.61    1.58
  -1  -1  -8   44.09    1.38
  -1  -1  -8   47.67    1.52
  -1  -1  -8   45.25    1.35
   1   1   8   45.69    1.38
   1   1   8   48.42    1.40
   1   1   8   45.70    1.31
   1   1   8   47.64    1.34
   1   1   8   44.49    1.34
   1   1   8   49.01    1.63
  -2  -1  -8   47.69    1.59
  -2  -1  -8   44.92    1.35
  -2  -1  -8   45.07    1.35
  -2  -1  -8   45.82    1.32
  -2  -1  -8   46.59    1.41
  -2  -1  -8   47.98    1.64
   2   1   8   44.91    1.36
   2   1   8   49.44    1.41
   2   1   8   46.98    1.62
   2   1   8   43.74    1.38
   2   1   8   46.22    1.45
  -3  -1  -8    0.86    0.26
  -3  -1  -8    1.15    0.24
  -3  -1  -8    1.35    0.25
  -3  -1  -8    2.06    0.42
  -3  -1  -8    1.55    0.29
   3   1   8    1.55    0.28
   3   1   8    1.55    0.43
  -4  -1  -8    0.12    0.37
   4   1   8    0.15    0.37
   4   1   8    0.32    0.50
  -5  -1  -8    1.81    0.31
  -5  -1  -8    1.63    0.30
  -5  -1  -8    1.88    0.49
   5   1   8    2.14    0.32
   5   1   8    2.25    0.65
  10  -1  -7    1.46    0.55
 -10   1   7    1.41    0.57
 -10   1   7    1.27    0.41
   9  -1  -7   -0.22    0.44
  -9   1   7    0.11    0.46
  -9   1   7    0.15    0.33
  -9   1   7    0.16    0.30
  -9   1   7    0.15    0.24
   8  -1  -7    3.86    0.82
  -8   1   7    3.31    0.55
  -8   1   7    2.86    0.92
  -8   1   7    2.48    0.25
  -8   1   7    2.64    0.62
   7  -1  -7   -0.09    0.20
   7  -1  -7   -0.14    0.33
   7  -1  -7   -0.14    0.10
   7  -1  -7    0.11    0.24
  -7   1   7   -0.07    0.23
  -7   1   7    0.04    0.36
  -7   1   7    0.16    0.23
   6  -1  -7   12.28    0.83
   6  -1  -7   13.39    0.67
   6  -1  -7   12.31    0.48
   6  -1  -7   12.20    0.48
   6  -1  -7   12.56    0.56
   6  -1  -7   12.56    0.45
   6  -1  -7   12.14    0.45
  -6   1   7   12.37    0.68
  -6   1   7   12.40    0.47
  -6   1   7   12.75    0.63
  -6   1   7   12.11    0.43
  -6   1   7   13.49    0.67
  -6   1   7   14.40    0.84
  -6   1   7   12.25    0.47
  -6   1   7   13.77    0.94
  -6   1   7   12.31    0.49
   5  -1  -7    5.18    0.35
   5  -1  -7    4.85    0.37
   5  -1  -7    5.02    0.34
   5  -1  -7    5.71    0.68
   5  -1  -7    6.38    0.66
   5  -1  -7    5.07    0.36
   5  -1  -7    5.43    0.42
   5  -1  -7    6.48    0.52
  -5   1   7    5.82    0.57
  -5   1   7    5.04    0.38
  -5   1   7    5.83    0.44
  -5   1   7    5.62    0.37
  -5   1   7    6.37    0.76
  -5   1   7    4.85    0.61
  -5   1   7    5.57    0.34
  -5   1   7    4.99    0.37
  -5   1   7    6.36    0.53
   4  -1  -7   49.72    1.24
   4  -1  -7   49.39    1.25
   4  -1  -7   48.58    1.38
   4  -1  -7   50.11    1.55
   4  -1  -7   48.26    1.25
   4  -1  -7   45.77    1.31
   4  -1  -7   48.39    1.27
  -4   1   7   48.03    1.27
  -4   1   7   47.23    1.37
  -4   1   7   49.28    1.43
  -4   1   7   49.56    1.26
  -4   1   7   49.30    1.46
  -4   1   7   49.14    1.26
  -4   1   7   49.43    1.25
  -4   1   7   47.83    1.58
   3  -1  -7    5.46    0.36
   3  -1  -7    5.41    0.35
   3  -1  -7    4.74    0.63
   3  -1  -7    5.28    0.48
   3  -1  -7    5.23    0.37
   3  -1  -7    4.98    0.66
  -3   1   7    5.72    0.40
  -3   1   7    5.69    0.37
  -3   1   7    5.23    0.50
  -3   1   7    3.87    0.39
  -3   1   7    4.33    0.69
  -3   1   7    4.42    0.52
   2  -1  -7  144.23    3.38
   2  -1  -7  146.78    3.65
   2  -1  -7  142.84    3.39
   2  -1  -7  147.53    3.40
   2  -1  -7  139.90    3.41
   2  -1  -7  138.91    3.56
   2  -1  -7  141.28    3.50
  -2   1   7  140.13    3.49
  -2   1   7  142.87    3.39
  -2   1   7  140.62    3.65
  -2   1   7  144.31    3.54
  -2   1   7  138.84    3.36
  -2   1   7  141.66    3.40
  -2   1   7  142.48    3.41
  -2   1   7  143.30    3.50
  -2   1   7  143.27    3.40
   1  -1  -7    2.07    0.60
   1  -1  -7    1.88    0.40
   1  -1  -7    2.56    0.35
   1  -1  -7    2.28    0.61
   1  -1  -7    2.35    0.39
   1  -1  -7    2.08    0.50
   1  -1  -7    2.50    0.37
  -1   1   7    2.21    0.66
  -1   1   7    2.52    0.37
  -1   1   7    1.54    0.37
  -1   1   7    2.52    0.53
  -1   1   7    2.88    0.42
  -1   1   7    2.33    0.36
   0  -1  -7   55.56    1.45
   0  -1  -7   56.41    1.44
   0  -1  -7   54.97    1.65
   0  -1  -7   56.42    1.46
   0  -1  -7   53.85    1.59
   0  -1  -7   55.81    1.48
   0  -1  -7   52.96    1.67
   0   1   7   56.96    1.44
   0   1   7   57.28    1.61
   0   1   7   55.78    1.46
   0   1   7   54.21    1.46
   0   1   7   56.17    1.49
   0   1   7   54.84    1.72
   0   1   7   54.12    1.46
   0   1   7   51.95    1.47
  -1  -1  -7   78.08    1.96
  -1  -1  -7   76.78    2.19
  -1  -1  -7   76.68    2.13
  -1  -1  -7   77.92    2.00
  -1  -1  -7   76.88    1.97
  -1  -1  -7   77.53    1.98
  -1  -1  -7   78.65    2.19
   1   1   7   78.92    1.98
   1   1   7   77.95    1.95
   1   1   7   76.70    1.98
   1   1   7   76.73    2.22
   1   1   7   77.96    1.92
   1   1   7   75.33    2.03
   1   1   7   76.64    2.00
   1   1   7   80.58    2.13
  -2  -1  -7   -0.22    0.28
  -2  -1  -7   -0.34    0.32
  -2  -1  -7    0.14    0.27
  -2  -1  -7   -0.35    0.49
  -2  -1  -7   -0.31    0.21
   2   1   7   -0.17    0.16
   2   1   7   -0.29    0.30
   2   1   7   -0.03    0.25
  -3  -1  -7    8.01    0.68
  -3  -1  -7    7.06    0.62
  -3  -1  -7    7.63    0.57
  -3  -1  -7    9.32    0.86
  -3  -1  -7    7.25    0.52
  -3  -1  -7    8.63    0.79
  -3  -1  -7    6.92    0.57
   3   1   7    7.11    0.57
   3   1   7    6.81    0.59
   3   1   7    8.97    0.96
   3   1   7    8.59    0.79
   3   1   7    7.46    0.70
  -4  -1  -7    2.99    0.53
  -4  -1  -7    3.11    0.59
  -4  -1  -7    4.55    0.84
  -4  -1  -7    4.03    0.75
  -4  -1  -7    2.67    0.50
  -4  -1  -7    2.64    0.52
   4   1   7    2.68    0.53
   4   1   7    3.64    0.56
   4   1   7    3.41    0.70
  -5  -1  -7    5.36    0.76
  -5  -1  -7    4.87    0.63
  -5  -1  -7    5.96    0.91
  -5  -1  -7    4.93    0.59
   5   1   7    6.08    1.06
   5   1   7    5.40    0.60
   5   1   7    5.58    0.86
  -6  -1  -7   16.33    1.25
  -6  -1  -7   17.84    1.22
  -6  -1  -7   16.22    0.79
   6   1   7   15.58    1.44
  10  -1  -6    5.98    1.04
 -10   1   6    7.06    1.06
 -10   1   6    5.47    0.84
   9  -1  -6    1.63    0.46
  -9   1   6    1.25    0.35
  -9   1   6    1.31    0.45
  -9   1   6    1.22    0.23
  -9   1   6    1.35    0.34
   8  -1  -6    0.16    0.37
  -8   1   6    0.15    0.26
  -8   1   6    0.13    0.26
  -8   1   6    0.12    0.21
  -8   1   6    0.24    0.37
   7  -1  -6    0.94    0.43
   7  -1  -6    0.39    0.34
  -7   1   6    0.62    0.30
  -7   1   6    0.81    0.10
  -7   1   6    1.30    0.27
  -7   1   6    1.28    0.37
  -7   1   6    0.86    0.32
  -7   1   6    0.79    0.10
  -7   1   6    0.99    0.36
   6  -1  -6    0.07    0.18
   6  -1  -6    0.02    0.20
   6  -1  -6   -0.01    0.28
  -6   1   6   -0.09    0.24
  -6   1   6    0.11    0.20
  -6   1   6    0.11    0.29
  -6   1   6   -0.18    0.27
  -6   1   6    0.26    0.29
  -6   1   6    0.09    0.20
   5  -1  -6    0.97    0.12
   5  -1  -6    0.95    0.13
   5  -1  -6    0.98    0.13
   5  -1  -6    1.13    0.13
  -5   1   6    1.12    0.13
  -5   1   6    1.75    0.42
  -5   1   6    1.63    0.24
  -5   1   6    1.22    0.26
  -5   1   6    1.19    0.13
  -5   1   6    1.69    0.44
  -5   1   6    1.82    0.61
  -5   1   6    1.06    0.13
  -5   1   6    1.20    0.24
   4  -1  -6    0.46    0.12
   4  -1  -6    0.29    0.11
   4  -1  -6    0.43    0.12
   4  -1  -6    0.57    0.26
  -4   1   6    0.26    0.12
  -4   1   6    0.66    0.27
  -4   1   6    0.25    0.12
  -4   1   6    0.28    0.21
  -4   1   6    0.46    0.12
  -4   1   6    0.29    0.12
   3  -1  -6  105.46    2.67
   3  -1  -6  104.80    2.72
   3  -1  -6  113.17    2.61
   3  -1  -6  109.82    2.63
   3  -1  -6  109.20    2.62
   3  -1  -6  112.76    2.62
   3  -1  -6  113.17    2.85
  -3   1   6  111.32    2.63
  -3   1   6  109.51    2.63
  -3   1   6  112.13    2.61
  -3   1   6  113.50    2.77
  -3   1   6  107.16    2.71
  -3   1   6  111.52    2.75
  -3   1   6  109.16    2.62
  -3   1   6  107.06    2.86
   2  -1  -6    0.92    0.24
   2  -1  -6    0.81    0.20
   2  -1  -6    0.67    0.30
   2  -1  -6    0.81    0.13
   2  -1  -6    0.57    0.12
   2  -1  -6    0.80    0.13
   2  -1  -6    0.53    0.12
  -2   1   6    0.84    0.18
  -2   1   6    0.57    0.13
  -2   1   6    0.81    0.13
  -2   1   6    0.64    0.12
  -2   1   6    0.66    0.30
  -2   1   6    0.90    0.25
   1  -1  -6   61.72    1.51
   1  -1  -6   59.88    1.69
   1  -1  -6   60.99    1.50
   1  -1  -6   60.21    1.50
   1  -1  -6   58.11    1.64
   1  -1  -6   60.43    1.60
   1  -1  -6   60.12    1.52
  -1   1   6   58.12    1.55
  -1   1   6   59.81    1.51
  -1   1   6   60.45    1.56
  -1   1   6   61.29    1.63
  -1   1   6   58.87    1.70
  -1   1   6   59.02    1.52
  -1   1   6   60.09    1.50
   0  -1  -6    0.41    0.13
   0  -1  -6    0.44    0.20
   0  -1  -6    0.38    0.14
   0  -1  -6    0.45    0.14
   0  -1  -6    0.33    0.13
   0   1   6    0.49    0.13
   0   1   6    0.69    0.21
   0   1   6    0.42    0.14
   0   1   6    0.63    0.24
   0   1   6    0.38    0.14
  -1  -1  -6    1.70    0.47
  -1  -1  -6    2.16    0.32
  -1  -1  -6    1.70    0.50
  -1  -1  -6    2.59    0.54
  -1  -1  -6    1.64    0.32
  -1  -1  -6    1.91    0.34
   1   1   6    2.43    0.46
   1   1   6    1.84    0.33
   1   1   6    1.79    0.35
   1   1   6    2.13    0.30
   1   1   6    1.61    0.38
   1   1   6    1.50    0.50
  -2  -1  -6   79.32    2.00
  -2  -1  -6   79.25    2.07
  -2  -1  -6   79.99    2.18
  -2  -1  -6   79.21    1.97
  -2  -1  -6   77.91    2.13
  -2  -1  -6   79.75    1.96
  -2  -1  -6   79.03    1.98
  -2  -1  -6   78.58    2.17
   2   1   6   79.44    1.98
   2   1   6   78.42    1.99
   2   1   6   77.13    2.08
   2   1   6   77.46    2.10
   2   1   6   77.27    2.18
   2   1   6   78.19    1.96
  -3  -1  -6    7.01    0.50
  -3  -1  -6    7.60    0.75
  -3  -1  -6    7.22    0.71
  -3  -1  -6    7.10    0.54
  -3  -1  -6    7.28    0.63
  -3  -1  -6    7.25    0.47
   3   1   6    7.72    0.99
   3   1   6    7.44    0.70
   3   1   6    6.97    0.51
   3   1   6    6.88    0.64
   3   1   6    7.84    0.64
   3   1   6    7.66    0.50
   3   1   6    7.39    0.50
  -4  -1  -6   22.75    0.85
  -4  -1  -6   22.55    1.03
  -4  -1  -6   22.76    0.99
  -4  -1  -6   22.58    1.07
  -4  -1  -6   23.35    0.80
  -4  -1  -6   22.55    0.80
  -4  -1  -6   23.41    0.77
   4   1   6   21.38    1.08
   4   1   6   18.93    1.43
   4   1   6   22.78    1.19
   4   1   6   22.74    0.80
   4   1   6   21.66    0.83
  -5  -1  -6    4.02    0.79
  -5  -1  -6    3.90    0.55
  -5  -1  -6    3.79    0.71
  -5  -1  -6    4.51    0.51
  -5  -1  -6    3.44    0.50
  -5  -1  -6    3.67    0.48
   5   1   6    3.62    0.50
   5   1   6    3.74    0.92
   5   1   6    3.29    0.78
  -6  -1  -6   -0.08    0.21
  -6  -1  -6    0.46    0.37
  -6  -1  -6    0.31    0.23
   6   1   6    0.15    0.22
   6   1   6   -0.18    0.51
 -10   1   5    2.31    0.43
 -10   1   5    2.88    0.94
   9  -1  -5    0.64    0.42
  -9   1   5    0.59    0.32
  -9   1   5    0.83    0.41
  -9   1   5    0.47    0.21
  -9   1   5    0.23    0.32
   8  -1  -5    1.02    0.37
   8  -1  -5    0.62    0.36
  -8   1   5    0.94    0.30
  -8   1   5    0.99    0.37
  -8   1   5    0.82    0.28
  -8   1   5    0.99    0.64
   7  -1  -5    3.06    0.63
  -7   1   5    2.11    0.55
  -7   1   5    2.54    0.69
  -7   1   5    3.24    0.60
  -7   1   5    2.17    0.57
  -7   1   5    2.85    0.65
  -7   1   5    2.38    0.53
  -7   1   5    2.51    0.47
  -7   1   5    2.98    0.43
   6  -1  -5   10.12    0.58
   6  -1  -5    9.71    0.31
   6  -1  -5    8.99    0.29
   6  -1  -5    9.46    0.70
   6  -1  -5    9.28    0.49
   6  -1  -5    9.42    0.67
  -6   1   5    9.31    0.32
  -6   1   5    9.72    0.70
  -6   1   5    9.29    0.54
  -6   1   5    8.70    0.31
  -6   1   5   10.25    0.73
  -6   1   5    9.20    0.55
  -6   1   5    9.58    0.64
  -6   1   5    9.42    0.59
   5  -1  -5    5.34    0.29
   5  -1  -5    5.24    0.27
   5  -1  -5    5.63    0.28
   5  -1  -5    5.45    0.29
   5  -1  -5    5.83    0.61
  -5   1   5    6.79    0.58
  -5   1   5    5.84    0.29
  -5   1   5    5.36    0.29
  -5   1   5    6.40    0.47
   4  -1  -5   40.66    1.25
   4  -1  -5   39.44    1.06
   4  -1  -5   40.40    0.99
   4  -1  -5   40.61    0.99
   4  -1  -5   40.61    1.01
   4  -1  -5   38.50    1.11
   4  -1  -5   38.76    1.21
   4  -1  -5   40.80    1.00
   4  -1  -5   38.12    1.21
  -4   1   5   39.98    1.00
  -4   1   5   39.61    1.13
  -4   1   5   40.73    0.99
  -4   1   5   40.43    1.00
  -4   1   5   40.10    1.01
  -4   1   5   38.82    1.12
  -4   1   5   38.96    1.26
   3  -1  -5  497.57   11.52
   3  -1  -5  492.15   11.40
   3  -1  -5  501.29   11.33
   3  -1  -5  479.28   11.38
   3  -1  -5  506.09   11.33
   3  -1  -5  479.52   11.36
  -3   1   5  481.84   11.40
  -3   1   5  498.55   11.33
  -3   1   5  506.34   11.34
  -3   1   5  498.18   11.34
  -3   1   5  501.33   11.32
  -3   1   5  484.53   11.50
  -3   1   5  476.93   11.52
  -3   1   5  494.63   11.43
   2  -1  -5   -0.29    0.32
   2  -1  -5   -0.16    0.09
  -2   1   5    0.15    0.09
  -2   1   5    0.21    0.16
  -2   1   5    0.03    0.16
  -2   1   5   -0.04    0.10
  -2   1   5   -0.07    0.15
  -2   1   5   -0.20    0.19
   1  -1  -5  148.56    3.64
   1  -1  -5  150.41    3.54
   1  -1  -5  154.75    3.53
   1  -1  -5  153.05    3.53
   1  -1  -5  138.50    3.78
   1  -1  -5  152.48    3.60
  -1   1   5  151.54    3.60
  -1   1   5  152.48    3.70
  -1   1   5  146.03    3.53
  -1   1   5  145.29    3.84
  -1   1   5  150.13    3.53
  -1   1   5  153.51    3.52
  -1   1   5  152.14    3.53
  -1   1   5  150.97    3.58
  -1   1   5  151.02    3.54
   0  -1  -5   58.80    1.61
   0  -1  -5   54.93    1.75
   0  -1  -5   59.86    1.50
   0  -1  -5   60.19    1.48
   0  -1  -5   60.53    1.49
   0   1   5   59.39    1.64
   0   1   5   59.03    1.50
   0   1   5   60.31    1.49
   0   1   5   58.71    1.48
   0   1   5   60.76    1.50
   0   1   5   60.23    1.50
   0   1   5   60.60    1.59
  -1  -1  -5    2.80    0.35
  -1  -1  -5    2.49    0.33
  -1  -1  -5    2.32    0.31
  -1  -1  -5    2.45    0.29
  -1  -1  -5    2.77    0.42
  -1  -1  -5    2.69    0.54
  -1  -1  -5    2.14    0.45
  -1  -1  -5    2.49    0.46
   1   1   5    2.86    0.45
   1   1   5    2.50    0.33
   1   1   5    2.92    0.35
   1   1   5    2.37    0.41
   1   1   5    2.38    0.31
   1   1   5    2.43    0.28
   1   1   5    2.19    0.30
  -2  -1  -5    0.78    0.22
  -2  -1  -5    1.40    0.46
  -2  -1  -5    1.09    0.24
  -2  -1  -5    0.86    0.14
  -2  -1  -5    0.84    0.22
   2   1   5    0.72    0.13
   2   1   5    1.02    0.22
   2   1   5    0.79    0.14
  -3  -1  -5   21.49    0.71
  -3  -1  -5   20.10    0.69
  -3  -1  -5   20.67    0.67
  -3  -1  -5   20.21    0.82
  -3  -1  -5   20.31    0.88
  -3  -1  -5   19.13    0.88
   3   1   5   19.49    0.88
   3   1   5   20.48    0.98
   3   1   5   19.42    0.64
   3   1   5   19.17    0.83
   3   1   5   19.02    0.80
   3   1   5   19.42    0.67
   3   1   5   20.10    0.70
  -4  -1  -5   -0.06    0.31
  -4  -1  -5    0.12    0.29
  -4  -1  -5   -0.11    0.20
  -4  -1  -5    0.08    0.27
  -4  -1  -5    0.24    0.32
  -4  -1  -5    0.00    0.16
   4   1   5   -0.17    0.23
   4   1   5   -0.03    0.19
   4   1   5   -0.05    0.16
   4   1   5   -0.07    0.30
   4   1   5   -0.19    0.15
   4   1   5    0.23    0.44
  -5  -1  -5   16.95    0.89
  -5  -1  -5   16.45    0.67
  -5  -1  -5   17.05    0.71
  -5  -1  -5   16.56    0.67
  -5  -1  -5   15.79    1.10
   5   1   5   17.17    0.97
   5   1   5   15.95    0.82
   5   1   5   16.66    0.67
   5   1   5   16.29    0.70
   5   1   5   17.46    1.10
  -6  -1  -5    1.31    0.38
  -6  -1  -5    0.99    0.21
  -6  -1  -5    0.92    0.22
  -6  -1  -5    1.07    0.35
   6   1   5    1.17    0.22
   6   1   5    1.36    0.50
  -7  -1  -5    0.06    0.36
  -7  -1  -5   -0.03    0.21
  -7  -1  -5   -0.11    0.21
   7   1   5    0.17    0.51
 -10   1   4   -0.23    0.36
 -10   1   4    0.40    0.40
  -9   1   4   -0.13    0.31
  -9   1   4    0.19    0.37
  -9   1   4    0.00    0.20
   8  -1  -4    0.61    0.36
   8  -1  -4    0.79    0.36
  -8   1   4    0.43    0.28
  -8   1   4    0.85    0.33
  -8   1   4    0.64    0.34
  -8   1   4    0.85    0.29
  -8   1   4    0.93    0.34
   7  -1  -4    4.97    0.65
   7  -1  -4    3.36    0.68
  -7   1   4    3.71    0.60
  -7   1   4    4.58    0.61
  -7   1   4    5.01    0.42
  -7   1   4    5.00    0.69
  -7   1   4    4.11    0.70
  -7   1   4    4.04    0.55
  -7   1   4    4.36    0.59
  -7   1   4    4.19    0.51
   6  -1  -4   39.80    1.28
   6  -1  -4   38.51    1.24
  -6   1   4   39.61    1.24
  -6   1   4   37.94    1.25
  -6   1   4   38.07    1.17
  -6   1   4   40.65    1.29
  -6   1   4   38.39    1.13
  -6   1   4   40.13    1.20
  -6   1   4   38.60    1.28
  -6   1   4   38.36    1.10
   5  -1  -4  106.13    2.74
   5  -1  -4  108.51    2.76
   5  -1  -4  108.83    2.67
   5  -1  -4  104.84    2.49
   5  -1  -4  107.59    2.61
   5  -1  -4  112.05    2.50
  -5   1   4  106.81    2.50
  -5   1   4  105.36    2.76
  -5   1   4  109.86    2.78
  -5   1   4  105.62    2.66
  -5   1   4  106.69    2.76
  -5   1   4  108.04    2.50
  -5   1   4  106.97    2.75
  -5   1   4  105.61    2.63
  -5   1   4  112.08    2.74
   4  -1  -4   58.30    1.36
   4  -1  -4   59.13    1.37
   4  -1  -4   53.23    1.36
   4  -1  -4   57.92    1.57
   4  -1  -4   57.56    1.48
   4  -1  -4   56.37    1.44
   4  -1  -4   55.01    1.57
   4  -1  -4   53.82    1.38
  -4   1   4   58.30    1.36
  -4   1   4   58.44    1.35
  -4   1   4   58.69    1.48
  -4   1   4   58.76    1.57
  -4   1   4   56.30    1.46
  -4   1   4   57.34    1.37
  -4   1   4   57.20    1.38
  -4   1   4   58.61    1.60
  -4   1   4   57.32    1.48
   3  -1  -4  582.12   13.21
   3  -1  -4  554.85   13.18
   2  -1  -4    2.16    0.26
   2  -1  -4    1.63    0.19
   2  -1  -4    2.27    0.35
   2  -1  -4    1.72    0.21
   2  -1  -4    1.86    0.20
  -2   1   4    2.01    0.36
  -2   1   4    1.76    0.20
  -2   1   4    1.96    0.27
  -2   1   4    1.69    0.20
  -2   1   4    1.81    0.19
  -2   1   4    2.13    0.30
  -2   1   4    2.43    0.30
   1  -1  -4  107.51    2.65
   1  -1  -4  108.76    2.56
   1  -1  -4  111.10    2.56
   1  -1  -4  110.14    2.57
   1  -1  -4  108.52    2.69
   1  -1  -4  107.21    2.61
  -1   1   4  110.92    2.62
  -1   1   4  108.43    2.55
  -1   1   4  108.66    2.57
  -1   1   4  105.90    2.56
  -1   1   4  104.99    2.69
  -1   1   4  108.33    2.62
  -1   1   4  111.58    2.57
  -1   1   4  112.36    2.65
  -1   1   4  108.94    2.56
   0  -1  -4    5.76    0.28
   0  -1  -4    6.64    0.43
   0  -1  -4    6.47    0.38
   0  -1  -4    6.34    0.31
   0  -1  -4    6.48    0.41
   0  -1  -4    5.22    0.31
   0   1   4    5.57    0.29
   0   1   4    5.82    0.44
   0   1   4    5.33    0.30
   0   1   4    6.18    0.32
   0   1   4    7.41    0.33
  -1  -1  -4  178.91    4.23
  -1  -1  -4  177.15    4.15
  -1  -1  -4  180.96    4.10
  -1  -1  -4  179.58    4.11
  -1  -1  -4  178.06    4.11
  -1  -1  -4  177.62    4.12
  -1  -1  -4  171.97    4.20
   1   1   4  164.44    4.15
   1   1   4  178.16    4.11
   1   1   4  171.93    4.15
   1   1   4  173.06    4.23
   1   1   4  179.30    4.12
   1   1   4  162.61    4.27
   1   1   4  180.31    4.11
  -2  -1  -4  483.25   11.06
  -2  -1  -4  480.89   11.18
  -2  -1  -4  500.50   11.06
  -2  -1  -4  485.20   11.07
  -2  -1  -4  479.95   11.19
  -2  -1  -4  479.20   11.06
  -2  -1  -4  461.97   11.25
   2   1   4  478.18   11.09
   2   1   4  471.59   11.14
   2   1   4  481.52   11.06
   2   1   4  471.72   11.15
   2   1   4  461.56   11.19
   2   1   4  489.00   11.06
   2   1   4  490.22   11.05
  -3  -1  -4    3.41    0.34
  -3  -1  -4    3.68    0.47
  -3  -1  -4    3.37    0.48
  -3  -1  -4    3.27    0.31
  -3  -1  -4    3.13    0.35
  -3  -1  -4    3.59    0.33
   3   1   4    3.11    0.32
   3   1   4    3.54    0.46
   3   1   4    3.55    0.31
   3   1   4    3.29    0.32
   3   1   4    2.77    0.58
   3   1   4    3.77    0.47
  -4  -1  -4    5.39    0.61
  -4  -1  -4    5.76    0.40
  -4  -1  -4    5.63    0.58
  -4  -1  -4    5.47    0.38
  -4  -1  -4    5.60    0.44
  -4  -1  -4    5.63    0.41
  -4  -1  -4    6.02    0.60
   4   1   4    6.08    0.60
   4   1   4    5.33    0.39
   4   1   4    5.26    0.43
   4   1   4    6.92    0.55
   4   1   4    6.26    0.41
   4   1   4    5.64    0.37
   4   1   4    4.80    0.70
  -5  -1  -4   14.20    0.82
  -5  -1  -4   14.52    0.80
  -5  -1  -4   13.30    0.57
  -5  -1  -4   12.76    0.57
  -5  -1  -4   13.25    0.55
  -5  -1  -4   12.94    0.81
  -5  -1  -4   12.94    0.61
   5   1   4   12.61    0.70
   5   1   4   12.69    0.57
   5   1   4   13.04    1.26
   5   1   4   13.08    0.54
   5   1   4   14.22    1.22
  -6  -1  -4    6.43    1.21
  -6  -1  -4    7.28    0.48
  -6  -1  -4    6.96    0.52
  -6  -1  -4    7.02    0.46
  -6  -1  -4    7.51    0.49
  -6  -1  -4    8.74    0.73
   6   1   4    8.75    0.98
   6   1   4    7.26    0.65
   6   1   4    6.42    0.50
   6   1   4    7.43    0.48
  -7  -1  -4    0.08    0.32
  -7  -1  -4   -0.23    0.19
  -7  -1  -4   -0.28    0.31
   7   1   4    0.13    0.48
  -8  -1  -4    0.73    0.38
  -8  -1  -4    0.40    0.22
  -8  -1  -4    0.77    0.25
   8   1   4    1.09    0.60
 -10   1   3    0.16    0.39
 -10   1   3    0.43    0.40
  -9   1   3    1.86    0.49
  -9   1   3    1.63    0.38
  -9   1   3    1.93    0.49
   8  -1  -3    1.05    0.61
  -8   1   3    1.21    0.36
  -8   1   3    1.17    0.30
  -8   1   3    1.15    0.32
  -8   1   3    2.08    0.59
  -8   1   3    1.77    0.42
   7  -1  -3   41.98    1.39
   7  -1  -3   41.50    1.36
  -7   1   3   41.45    1.26
  -7   1   3   41.12    1.31
  -7   1   3   41.77    1.44
  -7   1   3   41.89    1.38
  -7   1   3   41.71    1.36
  -7   1   3   40.79    1.32
  -7   1   3   41.53    1.37
  -7   1   3   42.08    1.17
   6  -1  -3   15.71    0.75
   6  -1  -3   16.44    0.78
  -6   1   3   16.12    0.59
  -6   1   3   16.35    0.77
  -6   1   3   16.80    0.66
  -6   1   3   15.65    0.74
  -6   1   3   15.20    0.68
  -6   1   3   17.13    0.73
  -6   1   3   16.05    0.79
  -6   1   3   16.06    0.72
   5  -1  -3  115.89    2.93
   5  -1  -3  118.30    2.95
  -5   1   3  116.74    2.94
  -5   1   3  118.15    2.86
  -5   1   3  120.24    2.96
  -5   1   3  120.30    2.93
  -5   1   3  117.51    2.91
  -5   1   3  112.37    2.87
  -5   1   3  114.55    2.82
  -5   1   3  117.69    2.96
   4  -1  -3    0.79    0.15
   4  -1  -3    0.55    0.18
   4  -1  -3    1.16    0.26
   4  -1  -3    0.57    0.20
  -4   1   3    0.66    0.14
  -4   1   3    0.55    0.16
  -4   1   3    0.81    0.21
  -4   1   3    1.10    0.36
  -4   1   3    0.84    0.12
  -4   1   3    0.62    0.11
  -4   1   3    0.74    0.19
  -4   1   3    0.75    0.15
   3  -1  -3  537.45   12.44
   2  -1  -3  456.84   10.59
   1  -1  -3   16.42    0.48
   1  -1  -3   16.45    0.50
   1  -1  -3   16.45    0.53
   1  -1  -3   18.34    0.47
   1  -1  -3   16.53    0.56
   1  -1  -3   16.90    0.46
  -1   1   3   17.10    0.53
  -1   1   3   17.05    0.45
  -1   1   3   18.29    0.52
  -1   1   3   16.97    0.46
  -1   1   3   16.08    0.56
  -1   1   3   18.53    0.46
  -1   1   3   17.23    0.46
  -1   1   3   16.59    0.50
  -1  -1  -3    2.12    0.20
  -1  -1  -3    1.38    0.21
  -1  -1  -3    1.60    0.20
  -1  -1  -3    1.30    0.22
   1   1   3    2.23    0.30
   1   1   3    2.20    0.24
   1   1   3    1.70    0.19
  -3  -1  -3  110.68    2.81
  -3  -1  -3  113.24    2.68
  -3  -1  -3  113.81    2.69
  -3  -1  -3  109.98    2.78
  -3  -1  -3  110.65    2.67
  -3  -1  -3  111.39    2.81
  -3  -1  -3  114.66    2.67
   3   1   3  108.85    2.67
   3   1   3  114.61    2.67
   3   1   3  114.11    2.67
   3   1   3  120.87    2.68
   3   1   3  109.91    2.68
   3   1   3  108.75    2.81
   3   1   3  110.19    2.77
   3   1   3  112.36    2.89
  -4  -1  -3  293.75    6.78
  -4  -1  -3  291.35    6.78
  -4  -1  -3  299.37    6.97
  -4  -1  -3  289.73    6.91
  -4  -1  -3  285.40    6.98
  -4  -1  -3  287.08    6.79
  -4  -1  -3  296.77    6.77
   4   1   3  288.67    6.78
   4   1   3  288.46    6.97
   4   1   3  290.89    6.78
   4   1   3  293.66    6.88
   4   1   3  291.60    7.04
   4   1   3  293.06    6.78
   4   1   3  297.60    6.77
  -5  -1  -3    0.07    0.16
  -5  -1  -3    0.22    0.15
  -5  -1  -3    0.08    0.14
  -5  -1  -3    0.35    0.31
  -5  -1  -3    0.45    0.26
   5   1   3    0.12    0.14
   5   1   3    0.66    0.34
   5   1   3    0.11    0.22
   5   1   3    0.01    0.09
   5   1   3    0.19    0.15
  -6  -1  -3   45.64    1.45
  -6  -1  -3   45.50    1.23
  -6  -1  -3   46.91    1.21
  -6  -1  -3   47.00    1.25
  -6  -1  -3   47.59    1.52
  -6  -1  -3   45.72    1.26
   6   1   3   45.60    1.24
   6   1   3   44.98    1.39
   6   1   3   48.61    1.67
   6   1   3   45.03    1.22
   6   1   3   45.86    1.25
   6   1   3   46.97    1.28
  -7  -1  -3    0.44    0.19
  -7  -1  -3    0.35    0.17
  -7  -1  -3    0.70    0.38
  -7  -1  -3    0.67    0.20
   7   1   3    0.43    0.27
   7   1   3    0.30    0.18
   7   1   3    0.83    0.29
  -8  -1  -3   -0.24    0.20
  -8  -1  -3   -0.14    0.33
   8   1   3    0.75    0.53
 -10   1   2    0.49    0.40
 -10   1   2    0.87    0.43
   9  -1  -2    5.02    1.01
  -9   1   2    6.41    0.86
  -9   1   2    4.46    1.00
  -9   1   2    6.80    0.61
   8  -1  -2    0.75    0.35
   8  -1  -2    1.03    0.45
  -8   1   2    0.90    0.34
  -8   1   2    0.63    0.32
  -8   1   2    0.55    0.32
   7  -1  -2   11.31    0.78
   7  -1  -2   11.37    0.86
  -7   1   2   11.36    0.69
  -7   1   2   11.63    0.68
  -7   1   2   11.82    0.78
  -7   1   2   12.09    0.75
  -7   1   2   11.55    0.56
  -7   1   2   10.79    0.73
  -7   1   2   11.20    0.84
  -7   1   2   11.79    0.75
   6  -1  -2   16.66    0.79
   6  -1  -2   18.91    0.85
  -6   1   2   17.33    0.74
  -6   1   2   18.64    0.79
  -6   1   2   18.02    0.63
  -6   1   2   17.91    0.79
  -6   1   2   19.07    0.85
  -6   1   2   17.46    0.76
  -6   1   2   18.62    0.73
  -6   1   2   16.50    0.79
   5  -1  -2  105.48    2.66
   5  -1  -2  104.75    2.70
   5  -1  -2  104.72    2.66
  -5   1   2  105.91    2.67
  -5   1   2  107.29    2.67
  -5   1   2  106.77    2.67
  -5   1   2  107.27    2.65
  -5   1   2  104.89    2.55
  -5   1   2  105.87    2.71
  -5   1   2  106.62    2.70
  -5   1   2  103.52    2.63
   4  -1  -2   42.50    1.23
   4  -1  -2   42.66    1.22
   4  -1  -2   45.65    1.22
  -4   1   2   44.53    1.22
  -4   1   2   44.99    1.16
  -4   1   2   44.11    1.23
  -4   1   2   47.51    1.15
  -4   1   2   42.43    1.18
  -4   1   2   44.65    1.22
  -4   1   2   44.44    1.21
  -4   1   2   41.19    1.31
   3  -1  -2    3.59    0.26
   3  -1  -2    3.86    0.30
   3  -1  -2    3.74    0.24
   3  -1  -2    3.54    0.30
  -3   1   2    3.51    0.30
  -3   1   2    3.42    0.24
  -3   1   2    3.68    0.31
  -3   1   2    3.31    0.12
  -3   1   2    3.52    0.29
  -3   1   2    3.68    0.26
  -3   1   2    3.95    0.30
  -1  -1  -2    0.70    0.20
  -2  -1  -2   19.35    0.54
  -2  -1  -2   19.85    0.52
  -2  -1  -2   20.96    0.53
  -2  -1  -2   19.55    0.53
  -2  -1  -2   19.17    0.63
  -2  -1  -2   18.77    0.64
  -2  -1  -2   18.89    0.60
   2   1   2   19.12    0.53
   2   1   2   18.75    0.52
   2   1   2   19.03    0.53
   2   1   2   19.48    0.52
   2   1   2   19.88    0.63
   2   1   2   17.69    0.61
   2   1   2   18.67    0.58
   2   1   2   18.84    0.53
  -3  -1  -2  308.76    7.19
  -3  -1  -2  305.78    7.24
  -3  -1  -2  308.55    7.12
  -3  -1  -2  315.19    7.11
  -3  -1  -2  317.92    7.11
  -3  -1  -2  307.92    7.11
   3   1   2  309.94    7.13
   3   1   2  301.48    7.23
   3   1   2  306.47    7.17
   3   1   2  308.27    7.14
   3   1   2  303.33    7.29
   3   1   2  307.71    7.12
   3   1   2  302.83    7.12
  -4  -1  -2    8.52    0.38
  -4  -1  -2    8.52    0.53
  -4  -1  -2    8.08    0.35
  -4  -1  -2    9.45    0.49
  -4  -1  -2    9.25    0.35
  -4  -1  -2    8.33    0.54
  -4  -1  -2    8.42    0.36
   4   1   2    8.31    0.40
   4   1   2    7.88    0.63
   4   1   2    8.86    0.35
   4   1   2    8.20    0.37
   4   1   2    8.51    0.35
   4   1   2    7.92    0.55
  -5  -1  -2   34.47    0.92
  -5  -1  -2   33.46    1.16
  -5  -1  -2   33.91    0.94
  -5  -1  -2   34.83    0.91
  -5  -1  -2   34.58    0.93
  -5  -1  -2   33.12    1.13
  -5  -1  -2   35.07    1.07
   5   1   2   34.36    0.91
   5   1   2   35.34    1.26
   5   1   2   34.38    1.18
   5   1   2   34.57    0.94
   5   1   2   34.19    0.93
   5   1   2   34.61    1.03
   5   1   2   34.29    1.00
   5   1   2   34.48    0.91
  -6  -1  -2    1.73    0.34
  -6  -1  -2    1.31    0.29
  -6  -1  -2    1.67    0.31
   6   1   2    1.30    0.16
   6   1   2    2.15    0.50
   6   1   2    1.94    0.48
   6   1   2    2.05    0.37
   6   1   2    1.25    0.21
  -7  -1  -2   35.70    1.00
  -7  -1  -2   36.12    1.01
  -7  -1  -2   34.88    0.96
  -7  -1  -2   35.33    1.24
  -7  -1  -2   35.61    1.03
  -7  -1  -2   37.07    1.33
   7   1   2   35.39    1.21
   7   1   2   36.96    1.17
   7   1   2   35.26    0.99
   7   1   2   35.02    1.14
   7   1   2   38.54    1.54
   7   1   2   36.90    1.02
  -8  -1  -2   13.38    0.61
  -8  -1  -2   15.03    0.94
  -8  -1  -2   14.47    0.89
  -8  -1  -2   12.72    0.56
  -8  -1  -2   13.99    1.10
   8   1   2   13.06    0.83
   8   1   2   13.61    0.79
   8   1   2   16.36    1.20
  -9  -1  -2    2.05    0.52
  -9  -1  -2    1.85    0.38
  10  -1  -1    2.42    0.61
 -10   1   1    1.89    0.47
 -10   1   1    1.96    0.45
  -9   1   1    0.39    0.38
  -9   1   1    0.90    0.41
  -9   1   1    0.64    0.28
   8  -1  -1   33.29    1.45
   8  -1  -1   31.30    1.22
  -8   1   1   32.18    1.23
  -8   1   1   30.89    1.16
  -8   1   1   33.12    1.08
  -8   1   1   32.99    1.33
   7  -1  -1   57.19    1.70
   7  -1  -1   60.46    1.85
  -7   1   1   55.79    1.76
  -7   1   1   56.88    1.66
  -7   1   1   58.27    1.76
  -7   1   1   58.75    1.76
  -7   1   1   56.94    1.56
  -7   1   1   57.46    1.82
  -7   1   1   55.45    1.64
   6  -1  -1    0.47    0.29
   6  -1  -1    0.27    0.22
  -6   1   1    0.25    0.16
  -6   1   1    0.44    0.23
  -6   1   1    0.39    0.23
  -6   1   1    0.54    0.22
  -6   1   1    0.61    0.30
  -6   1   1    0.72    0.27
   5  -1  -1   14.89    0.63
   5  -1  -1   16.29    0.71
  -5   1   1   13.75    0.54
  -5   1   1   15.45    0.66
  -5   1   1   15.20    0.68
  -5   1   1   14.16    0.60
  -5   1   1   14.51    0.67
  -5   1   1   16.61    0.71
   4  -1  -1    5.17    0.38
   4  -1  -1    4.87    0.42
   4  -1  -1    4.94    0.37
  -4   1   1    4.18    0.35
  -4   1   1    5.17    0.36
  -4   1   1    4.69    0.30
  -4   1   1    5.35    0.43
  -4   1   1    4.91    0.40
   3  -1  -1   67.85    1.71
   3  -1  -1   68.66    1.71
   3  -1  -1   67.09    1.71
   3  -1  -1   67.41    1.73
  -3   1   1   69.30    1.70
  -3   1   1   68.91    1.66
  -3   1   1   68.99    1.73
  -3   1   1   68.97    1.68
  -3   1   1   71.35    1.73
  -3   1   1   68.57    1.72
  -3   1   1   69.04    1.70
  -1   1   1    7.08    0.20
  -1   1   1    8.01    0.20
  -1   1   1    7.17    0.24
  -1   1   1    8.98    0.28
  -2  -1  -1  165.49    3.86
  -2  -1  -1  171.29    3.90
  -2  -1  -1  168.13    3.86
  -2  -1  -1  169.37    3.86
  -2  -1  -1  170.61    3.85
  -2  -1  -1  166.59    3.93
  -2  -1  -1  167.97    3.97
  -2  -1  -1  160.60    3.93
   2   1   1  164.89    3.89
   2   1   1  167.16    3.86
   2   1   1  162.79    3.89
   2   1   1  169.23    3.85
   2   1   1  166.66    3.86
   2   1   1  165.30    3.93
  -3  -1  -1    0.87    0.17
  -3  -1  -1    0.70    0.16
  -3  -1  -1    1.20    0.19
  -3  -1  -1    0.59    0.19
  -3  -1  -1    0.59    0.19
   3   1   1    1.05    0.17
   3   1   1    0.58    0.18
   3   1   1    0.75    0.23
   3   1   1    1.14    0.17
   3   1   1    0.54    0.19
   3   1   1    0.58    0.09
  -4  -1  -1    0.31    0.21
  -4  -1  -1    0.58    0.18
  -4  -1  -1    0.30    0.22
  -4  -1  -1    0.29    0.13
   4   1   1    0.02    0.21
   4   1   1    0.06    0.19
  -5  -1  -1    0.38    0.16
  -5  -1  -1    0.62    0.25
  -5  -1  -1    0.43    0.11
  -5  -1  -1    0.72    0.18
  -5  -1  -1    0.52    0.10
  -5  -1  -1    0.38    0.11
  -5  -1  -1    0.70    0.27
   5   1   1    0.56    0.11
   5   1   1    0.68    0.19
   5   1   1    0.36    0.11
   5   1   1    0.71    0.20
   5   1   1    0.39    0.10
   5   1   1    0.52    0.10
   5   1   1    0.30    0.28
  -6  -1  -1   14.16    0.68
  -6  -1  -1   13.91    0.87
  -6  -1  -1   14.25    0.96
  -6  -1  -1   13.57    0.51
  -6  -1  -1   14.38    0.76
  -6  -1  -1   13.62    0.48
  -6  -1  -1   13.72    0.76
  -6  -1  -1   13.34    0.45
  -6  -1  -1   13.44    0.49
  -6  -1  -1   13.84    0.71
   6   1   1   13.94    0.64
   6   1   1   13.27    0.48
   6   1   1   15.31    0.91
   6   1   1   13.30    0.50
   6   1   1   13.49    0.68
   6   1   1   14.09    0.50
  -7  -1  -1    0.13    0.15
  -7  -1  -1    0.15    0.25
  -7  -1  -1    0.03    0.13
  -7  -1  -1    0.40    0.32
   7   1   1    0.02    0.14
   7   1   1    0.08    0.15
   7   1   1    0.64    0.43
   7   1   1    0.06    0.13
   7   1   1    0.03    0.27
   7   1   1    0.06    0.25
   7   1   1   -0.19    0.13
  -8  -1  -1    0.79    0.15
  -8  -1  -1    1.06    0.16
  -8  -1  -1    0.82    0.30
  -8  -1  -1    0.65    0.42
   8   1   1    1.56    0.51
   8   1   1    0.89    0.31
   8   1   1    0.76    0.33
   8   1   1    0.63    0.15
  -9  -1  -1    0.23    0.14
  -9  -1  -1    0.27    0.17
  -9  -1  -1    0.05    0.43
  -9  -1  -1    0.31    0.32
   9   1   1    0.85    0.54
  -9   1   0    3.39    0.71
  -9   1   0    2.16    0.48
   8  -1   0   59.97    2.00
  -8   1   0   55.14    1.78
  -8   1   0   57.68    1.67
  -8   1   0   57.26    1.89
   7  -1   0   -0.04    0.26
  -7   1   0   -0.26    0.36
  -7   1   0   -0.09    0.09
  -7   1   0    0.01    0.23
  -7   1   0   -0.17    0.27
  -7   1   0    0.03    0.10
   6  -1   0   30.29    0.93
   6  -1   0   28.58    1.13
   6  -1   0   28.78    0.72
   6  -1   0   28.41    0.96
   6  -1   0   28.66    0.71
  -6   1   0   27.93    0.74
  -6   1   0   27.35    0.97
  -6   1   0   29.59    0.91
  -6   1   0   28.17    0.72
  -6   1   0   28.27    1.02
  -6   1   0   29.26    1.08
  -6   1   0   28.51    0.93
  -6   1   0   28.10    1.11
   5  -1   0    0.12    0.17
   5  -1   0    0.16    0.23
   5  -1   0    0.18    0.07
   5  -1   0    0.14    0.14
   5  -1   0    0.16    0.06
  -5   1   0    0.28    0.20
  -5   1   0    0.05    0.14
  -5   1   0   -0.07    0.18
  -5   1   0   -0.17    0.22
  -5   1   0    0.21    0.16
  -5   1   0    0.54    0.25
  -5   1   0    0.17    0.07
  -5   1   0    0.21    0.07
   4  -1   0   39.48    0.91
   4  -1   0   35.61    1.11
   4  -1   0   37.64    1.12
   4  -1   0   37.49    1.03
   4  -1   0   38.78    0.91
   4  -1   0   38.89    0.90
   4  -1   0   37.83    1.02
  -4   1   0   37.25    1.01
  -4   1   0   37.55    1.02
  -4   1   0   32.23    1.25
  -4   1   0   36.34    1.11
  -4   1   0   39.00    0.91
  -4   1   0   37.47    1.08
  -4   1   0   38.04    0.91
  -4   1   0   42.65    1.44
   3  -1   0    2.30    0.23
   3  -1   0    2.09    0.11
   3  -1   0    1.51    0.28
   3  -1   0    1.90    0.12
  -3   1   0    1.42    0.26
  -3   1   0    1.96    0.13
  -3   1   0    1.51    0.29
  -3   1   0    1.49    0.25
  -3   1   0    1.99    0.22
  -3   1   0    2.15    0.12
  -3  -1   0    1.53    0.14
  -3  -1   0    1.76    0.31
  -3  -1   0    1.73    0.15
  -3  -1   0    2.01    0.24
  -3  -1   0    1.79    0.29
   3   1   0    1.63    0.23
   3   1   0    1.37    0.14
   3   1   0    1.56    0.14
   3   1   0    1.35    0.14
   3   1   0    1.87    0.29
   3   1   0    1.48    0.14
  -4  -1   0   37.77    0.98
  -4  -1   0   36.11    0.92
  -4  -1   0   36.38    0.91
  -4  -1   0   38.01    0.91
  -4  -1   0   38.81    1.17
  -4  -1   0   38.39    1.07
  -4  -1   0   37.95    1.03
  -4  -1   0   36.70    0.93
  -4  -1   0   37.85    1.10
   4   1   0   35.51    0.94
   4   1   0   37.94    0.91
   4   1   0   35.61    0.98
   4   1   0   37.56    0.92
   4   1   0   36.69    1.04
   4   1   0   37.82    0.98
   4   1   0   37.43    1.14
  -5  -1   0   -0.02    0.08
  -5  -1   0   -0.03    0.18
  -5  -1   0   -0.05    0.21
  -5  -1   0    0.13    0.19
  -5  -1   0    0.10    0.08
  -5  -1   0    0.08    0.13
  -5  -1   0   -0.05    0.07
  -5  -1   0    0.27    0.23
   5   1   0    0.30    0.24
   5   1   0    0.02    0.07
   5   1   0   -0.01    0.18
   5   1   0    0.09    0.13
   5   1   0    0.09    0.08
  -6  -1   0   27.37    0.76
  -6  -1   0   27.81    0.96
  -6  -1   0   28.33    1.11
  -6  -1   0   28.47    0.89
  -6  -1   0   29.07    0.75
  -6  -1   0   28.34    1.06
  -6  -1   0   28.75    1.07
  -6  -1   0   28.69    1.02
   6   1   0   28.55    0.74
   6   1   0   29.03    0.75
   6   1   0   28.63    0.97
   6   1   0   29.34    0.99
   6   1   0   29.49    1.16
  -7  -1   0    0.08    0.38
  -7  -1   0   -0.12    0.57
  -7  -1   0   -0.12    0.11
  -7  -1   0   -0.08    0.11
  -7  -1   0   -0.34    0.38
  -7  -1   0   -0.10    0.27
   7   1   0   -0.22    0.14
   7   1   0    0.21    0.41
   7   1   0    0.11    0.06
   7   1   0   -0.02    0.10
   7   1   0   -0.29    0.27
  -8  -1   0   58.71    1.92
  -8  -1   0   56.26    1.61
  -8  -1   0   55.00    1.38
  -8  -1   0   54.40    1.80
  -8  -1   0   54.83    1.39
   8   1   0   59.31    1.99
   8   1   0   57.82    1.73
  -9  -1   0    2.06    0.33
   9   1   0    2.32    0.65
   9  -1   1    0.71    0.52
  -9   1  -1    0.09    0.44
  -9   1  -1    0.24    0.32
   8  -1   1    1.39    0.27
   8  -1   1    1.44    0.50
  -8   1  -1    0.23    0.40
  -8   1  -1    0.72    0.13
  -8   1  -1    0.89    0.32
  -8   1  -1    0.78    0.15
   7  -1   1   -0.12    0.25
   7  -1   1   -0.05    0.25
   7  -1   1    0.39    0.41
  -7   1  -1   -0.08    0.14
  -7   1  -1    0.26    0.30
  -7   1  -1    0.19    0.26
   6  -1   1   13.71    0.87
   6  -1   1   15.07    0.90
   6  -1   1   13.79    0.67
   6  -1   1   14.04    0.47
   6  -1   1   13.92    0.44
   6  -1   1   13.99    0.47
   6  -1   1   13.66    0.66
   6  -1   1   14.14    0.46
  -6   1  -1   12.64    0.71
  -6   1  -1   13.56    0.70
  -6   1  -1   13.67    0.46
  -6   1  -1   14.21    0.48
  -6   1  -1   13.71    0.71
  -6   1  -1   13.56    0.84
  -6   1  -1   13.95    0.84
  -6   1  -1   14.48    0.77
   5  -1   1    0.98    0.20
   5  -1   1    1.05    0.22
   5  -1   1    1.02    0.20
   5  -1   1    0.75    0.11
   5  -1   1    1.09    0.29
   5  -1   1    0.68    0.18
   5  -1   1    0.86    0.18
  -5   1  -1    1.04    0.21
  -5   1  -1    0.67    0.18
  -5   1  -1    0.94    0.28
  -5   1  -1    1.16    0.21
  -5   1  -1    0.83    0.23
  -5   1  -1    1.16    0.19
  -5   1  -1    1.15    0.29
  -5   1  -1    0.65    0.21
  -5   1  -1    0.88    0.19
   4  -1   1    0.14    0.21
   4  -1   1    0.19    0.07
   4  -1   1    0.13    0.21
   4  -1   1    0.25    0.08
   4  -1   1    0.34    0.08
   4  -1   1    0.22    0.13
  -4   1  -1    0.17    0.08
  -4   1  -1    0.28    0.08
  -4   1  -1   -0.04    0.14
  -4   1  -1    0.25    0.18
  -4   1  -1    0.51    0.22
  -4   1  -1    0.21    0.07
  -4   1  -1    0.18    0.16
  -4   1  -1    0.28    0.08
  -4   1  -1    0.19    0.13
   3  -1   1    0.91    0.17
   3  -1   1    1.08    0.15
   3  -1   1    1.10    0.24
   3  -1   1    1.10    0.22
   3  -1   1    0.83    0.19
  -3   1  -1    1.05    0.15
  -3   1  -1    0.89    0.17
  -3   1  -1    1.43    0.34
  -3   1  -1    1.15    0.25
  -3   1  -1    0.96    0.17
  -3   1  -1    0.70    0.12
  -3   1  -1    0.77    0.25
   2  -1   1  171.29    3.86
   2  -1   1  165.11    3.91
   2  -1   1  164.84    3.96
   2  -1   1  168.81    3.86
   2  -1   1  169.80    3.95
   2  -1   1  167.36    3.87
  -2   1  -1  167.42    3.86
  -2   1  -1  166.49    3.86
  -2   1  -1  168.66    3.86
  -2   1  -1  161.31    3.95
  -2   1  -1  171.76    3.86
  -2   1  -1  167.39    3.92
  -2   1  -1  164.57    3.87
  -2   1  -1  162.21    3.91
  -2   1  -1  172.71    3.96
  -1  -1   1    6.11    0.17
  -1  -1   1    6.02    0.17
  -1  -1   1    6.55    0.19
  -3  -1   1   68.37    1.72
  -3  -1   1   68.72    1.60
  -3  -1   1   70.12    1.73
  -3  -1   1   69.23    1.74
  -3  -1   1   72.37    1.71
  -3  -1   1   68.11    1.67
  -3  -1   1   70.89    1.63
  -3  -1   1   68.02    1.70
  -3  -1   1   67.77    1.60
   3   1  -1   68.21    1.74
   3   1  -1   66.88    1.70
   3   1  -1   68.78    1.60
   3   1  -1   67.28    1.59
   3   1  -1   67.24    1.60
   3   1  -1   67.84    1.71
  -4  -1   1    4.90    0.49
  -4  -1   1    4.50    0.60
  -4  -1   1    5.20    0.26
  -4  -1   1    4.10    0.36
  -4  -1   1    4.91    0.72
  -4  -1   1    4.60    0.19
   4   1  -1    4.98    0.19
   4   1  -1    4.93    0.18
   4   1  -1    5.76    0.44
  -5  -1   1   15.81    0.68
  -5  -1   1   16.07    0.71
  -5  -1   1   14.59    0.42
  -5  -1   1   15.35    0.60
  -5  -1   1   15.64    0.67
  -5  -1   1   14.22    0.41
  -5  -1   1   15.46    0.67
  -5  -1   1   14.43    0.50
  -5  -1   1   14.64    0.64
   5   1  -1   14.86    0.40
   5   1  -1   16.64    0.73
   5   1  -1   14.19    0.40
   5   1  -1   13.98    0.63
  -6  -1   1    0.39    0.08
  -6  -1   1    0.50    0.28
  -6  -1   1    0.31    0.15
  -6  -1   1    0.11    0.22
  -6  -1   1    0.32    0.08
  -6  -1   1    0.31    0.29
  -6  -1   1    0.47    0.24
  -6  -1   1    0.64    0.22
   6   1  -1    0.63    0.31
   6   1  -1    0.25    0.07
   6   1  -1    0.44    0.07
  -7  -1   1   54.90    1.36
  -7  -1   1   55.02    1.63
  -7  -1   1   54.64    1.65
  -7  -1   1   57.62    1.76
  -7  -1   1   58.94    1.77
  -7  -1   1   57.91    1.36
  -7  -1   1   58.19    1.75
  -7  -1   1   55.79    1.52
  -7  -1   1   57.39    1.83
   7   1  -1   56.91    1.68
   7   1  -1   59.93    2.08
  -8  -1   1   32.38    1.06
  -8  -1   1   32.59    1.37
   8   1  -1   34.19    1.28
   8   1  -1   34.13    1.49
  -9  -1   1    0.76    0.41
  -9  -1   1    0.58    0.26
   9   1  -1    0.90    0.39
 -10  -1   1    1.89    0.48
 -10  -1   1    3.13    0.87
  10   1  -1    2.68    0.65
   9  -1   2    4.54    1.11
  -9   1  -2    2.98    0.79
  -9   1  -2    3.38    0.40
  -9   1  -2    2.14    0.53
   8  -1   2   14.24    1.01
   8  -1   2   15.99    1.18
  -8   1  -2   13.21    0.89
  -8   1  -2   13.52    0.57
  -8   1  -2   13.61    0.54
   7  -1   2   35.30    1.22
   7  -1   2   38.71    1.51
   7  -1   2   34.66    1.00
   7  -1   2   35.53    0.99
  -7   1  -2   34.78    0.93
  -7   1  -2   36.40    1.26
  -7   1  -2   36.05    1.27
  -7   1  -2   35.37    0.98
  -7   1  -2   34.93    1.00
  -7   1  -2   35.65    0.97
   6  -1   2    1.82    0.34
   6  -1   2    1.79    0.34
   6  -1   2    1.59    0.31
   6  -1   2    1.19    0.15
   6  -1   2    2.28    0.51
   6  -1   2    1.70    0.44
   6  -1   2    1.26    0.50
  -6   1  -2    1.80    0.34
  -6   1  -2    1.42    0.28
  -6   1  -2    1.62    0.32
  -6   1  -2    2.06    0.32
  -6   1  -2    1.79    0.29
  -6   1  -2    1.49    0.30
   5  -1   2   33.63    0.97
   5  -1   2   34.19    0.94
   5  -1   2   33.19    1.18
   5  -1   2   34.62    0.92
   5  -1   2   34.96    1.06
   5  -1   2   35.57    0.90
   5  -1   2   34.73    0.90
   5  -1   2   34.41    1.24
  -5   1  -2   34.28    1.08
  -5   1  -2   33.99    1.16
  -5   1  -2   33.93    0.90
  -5   1  -2   34.60    0.89
  -5   1  -2   33.93    0.92
  -5   1  -2   35.60    0.91
  -5   1  -2   33.71    1.10
  -5   1  -2   33.95    1.12
   4  -1   2    8.44    0.34
   4  -1   2    7.86    0.38
   4  -1   2    7.85    0.62
   4  -1   2    8.23    0.41
   4  -1   2    8.42    0.55
   4  -1   2    8.69    0.46
   4  -1   2    8.85    0.33
   4  -1   2    8.27    0.35
  -4   1  -2    8.44    0.35
  -4   1  -2    8.81    0.33
  -4   1  -2    8.46    0.34
  -4   1  -2    8.80    0.36
  -4   1  -2    8.04    0.48
  -4   1  -2    8.05    0.49
  -4   1  -2    8.73    0.55
   3  -1   2  306.86    7.26
   3  -1   2  307.18    7.23
   3  -1   2  306.74    7.08
   3  -1   2  307.10    7.17
   3  -1   2  306.32    7.10
  -3   1  -2  291.59    7.31
  -3   1  -2  315.81    7.08
  -3   1  -2  308.23    7.09
  -3   1  -2  302.40    7.18
  -3   1  -2  313.85    7.09
  -3   1  -2  310.80    7.10
  -3   1  -2  310.93    7.18
   2  -1   2   20.55    0.60
   2  -1   2   16.29    0.53
   2  -1   2   21.39    0.64
   2  -1   2   18.35    0.51
   2  -1   2   19.49    0.66
   2  -1   2   20.33    0.59
  -2   1  -2   19.29    0.60
  -2   1  -2   18.00    0.52
  -2   1  -2   19.80    0.52
  -2   1  -2   18.16    0.51
  -2   1  -2   19.06    0.60
  -2   1  -2   17.96    0.53
  -2   1  -2   19.89    0.64
   1  -1   2    0.21    0.05
   1  -1   2    0.40    0.12
   1  -1   2    0.26    0.09
  -1   1  -2    0.30    0.09
  -1   1  -2    0.35    0.10
  -1   1  -2    0.33    0.05
  -1   1  -2    0.31    0.09
  -1   1  -2    0.57    0.12
  -3  -1   2    3.11    0.28
  -3  -1   2    2.94    0.32
  -3  -1   2    3.59    0.14
  -3  -1   2    3.35    0.15
  -3  -1   2    3.36    0.14
  -3  -1   2    3.31    0.28
  -3  -1   2    2.78    0.30
  -3  -1   2    3.38    0.21
   3   1  -2    3.46    0.14
   3   1  -2    3.41    0.14
   3   1  -2    3.51    0.14
   3   1  -2    3.73    0.29
  -4  -1   2   42.34    1.34
  -4  -1   2   43.97    1.22
  -4  -1   2   46.29    1.24
  -4  -1   2   44.52    1.22
  -4  -1   2   46.99    1.05
  -4  -1   2   42.83    1.14
  -4  -1   2   44.72    1.06
  -4  -1   2   45.24    1.15
   4   1  -2   45.81    1.05
   4   1  -2   45.06    1.05
   4   1  -2   43.54    1.26
   4   1  -2   43.90    1.21
   4   1  -2   43.56    1.23
  -5  -1   2  108.98    2.69
  -5  -1   2  106.15    2.60
  -5  -1   2  108.14    2.68
  -5  -1   2  105.37    2.53
  -5  -1   2  108.64    2.46
  -5  -1   2  107.07    2.73
  -5  -1   2  106.38    2.67
  -5  -1   2  106.42    2.66
  -5  -1   2  104.77    2.46
   5   1  -2  103.30    2.67
   5   1  -2  105.49    2.73
   5   1  -2  104.19    2.66
  -6  -1   2   17.44    0.81
  -6  -1   2   17.50    0.58
  -6  -1   2   17.07    0.76
  -6  -1   2   17.75    0.70
  -6  -1   2   18.97    0.86
  -6  -1   2   18.57    0.78
  -6  -1   2   19.36    0.79
   6   1  -2   19.24    0.88
   6   1  -2   16.63    0.79
  -7  -1   2   11.46    0.69
  -7  -1   2   10.98    0.78
  -7  -1   2   11.56    0.65
  -7  -1   2   10.31    0.77
  -7  -1   2   13.30    0.77
  -7  -1   2   10.41    0.84
  -7  -1   2   11.41    0.51
   7   1  -2   11.66    0.90
   7   1  -2   11.74    0.76
  -8  -1   2    0.50    0.31
  -8  -1   2    0.71    0.34
  -8  -1   2    0.77    0.31
   8   1  -2    1.01    0.37
   8   1  -2    0.94    0.46
  -9  -1   2    7.31    0.89
  -9  -1   2    5.12    0.94
  -9  -1   2    6.79    0.56
   9   1  -2    5.79    0.88
   9   1  -2    7.12    1.05
 -10  -1   2    0.22    0.41
 -10  -1   2    0.05    0.43
  10   1  -2   -0.35    0.42
  10   1  -2    0.23    0.54
   8  -1   3    0.42    0.51
  -8   1  -3    0.09    0.19
  -8   1  -3   -0.09    0.34
   7  -1   3    0.64    0.18
   7  -1   3    0.55    0.22
   7  -1   3    0.67    0.29
  -7   1  -3    0.53    0.18
  -7   1  -3    0.58    0.15
  -7   1  -3    0.55    0.34
  -7   1  -3    0.48    0.17
  -7   1  -3    0.75    0.19
   6  -1   3   47.12    1.58
   6  -1   3   48.56    1.66
   6  -1   3   45.16    1.23
   6  -1   3   46.11    1.24
   6  -1   3   46.02    1.42
  -6   1  -3   46.85    1.44
  -6   1  -3   45.32    1.47
  -6   1  -3   46.65    1.20
  -6   1  -3   45.33    1.25
  -6   1  -3   45.11    1.22
  -6   1  -3   46.95    1.29
   5  -1   3   -0.03    0.15
   5  -1   3    0.60    0.36
   5  -1   3    0.32    0.22
  -5   1  -3    0.23    0.26
  -5   1  -3    0.27    0.16
  -5   1  -3    0.22    0.14
  -5   1  -3    0.56    0.36
  -5   1  -3   -0.07    0.15
   4  -1   3  296.37    6.79
   4  -1   3  290.75    6.90
   4  -1   3  293.14    6.79
   4  -1   3  294.89    6.78
   4  -1   3  288.82    6.98
   4  -1   3  290.95    7.04
  -4   1  -3  299.48    6.99
  -4   1  -3  295.49    6.78
  -4   1  -3  290.75    6.79
  -4   1  -3  290.03    6.79
  -4   1  -3  289.76    6.80
  -4   1  -3  288.38    6.92
  -4   1  -3  295.24    6.93
   3  -1   3  112.31    2.67
   3  -1   3  110.20    2.83
   3  -1   3  111.84    2.89
   3  -1   3  112.53    2.68
   3  -1   3  115.61    2.68
   3  -1   3  118.93    2.69
   3  -1   3  112.22    2.78
  -3   1  -3  111.37    2.68
  -3   1  -3  111.65    2.69
  -3   1  -3  109.76    2.78
  -3   1  -3  116.35    2.84
  -3   1  -3  113.06    2.80
  -3   1  -3  111.29    2.68
  -3   1  -3  112.05    2.67
   1  -1   3    1.95    0.27
   1  -1   3    1.93    0.27
   1  -1   3    2.11    0.18
   1  -1   3    1.93    0.21
  -1   1  -3    1.94    0.18
  -1   1  -3    2.02    0.20
  -1   1  -3    1.86    0.21
  -1   1  -3    1.92    0.19
  -1   1  -3    1.52    0.27
  -1   1  -3    2.01    0.27
  -1   1  -3    1.94    0.29
   0  -1   3  503.56   11.61
  -1  -1   3   16.49    0.45
  -1  -1   3   16.39    0.46
  -1  -1   3   17.41    0.50
  -1  -1   3   16.60    0.51
  -1  -1   3   16.54    0.55
   1   1  -3   17.00    0.54
   1   1  -3   17.13    0.45
   1   1  -3   16.73    0.46
   1   1  -3   16.54    0.51
   1   1  -3   17.24    0.46
   1   1  -3   17.29    0.45
   1   1  -3   17.85    0.52
   1   1  -3   16.62    0.50
  -3  -1   3  548.54   12.58
   3   1  -3  539.03   12.58
  -4  -1   3    0.42    0.35
  -4  -1   3    0.87    0.14
  -4  -1   3    0.92    0.14
  -4  -1   3    0.71    0.16
  -4  -1   3    1.20    0.38
   4   1  -3    0.82    0.14
   4   1  -3    1.23    0.33
  -5  -1   3  113.70    2.71
  -5  -1   3  119.27    2.92
  -5  -1   3  119.52    2.92
  -5  -1   3  117.36    2.71
  -5  -1   3  114.30    2.78
  -5  -1   3  117.92    2.93
  -5  -1   3  118.04    2.82
  -5  -1   3  118.94    2.98
  -5  -1   3  119.43    2.97
  -5  -1   3  112.87    2.89
   5   1  -3  116.41    2.70
   5   1  -3  115.18    2.70
   5   1  -3  116.42    2.92
   5   1  -3  117.66    2.94
  -6  -1   3   15.95    0.75
  -6  -1   3   16.45    0.73
  -6  -1   3   16.97    0.80
  -6  -1   3   15.48    0.80
  -6  -1   3   16.67    0.63
  -6  -1   3   15.82    0.72
  -6  -1   3   16.45    0.75
  -6  -1   3   16.08    0.53
   6   1  -3   15.99    0.73
   6   1  -3   16.16    0.76
  -7  -1   3   41.45    1.33
  -7  -1   3   42.04    1.38
  -7  -1   3   41.43    1.11
  -7  -1   3   42.10    1.25
  -7  -1   3   40.46    1.34
  -7  -1   3   41.20    1.45
  -7  -1   3   43.55    1.43
  -7  -1   3   41.88    1.37
   7   1  -3   42.21    1.36
   7   1  -3   41.67    1.39
  -8  -1   3    1.98    0.37
  -8  -1   3    1.35    0.31
  -8  -1   3    2.19    0.70
  -8  -1   3    1.43    0.31
   8   1  -3    1.11    0.60
  -9  -1   3    1.60    0.43
  -9  -1   3    1.35    0.38
   9   1  -3    1.08    0.41
 -10  -1   3    0.01    0.41
 -10  -1   3   -0.01    0.38
  10   1  -3   -0.45    0.42
   8  -1   4    0.85    0.59
  -8   1  -4    0.93    0.21
  -8   1  -4    0.98    0.23
  -8   1  -4    0.60    0.39
   7  -1   4    0.17    0.46
  -7   1  -4   -0.05    0.17
   6  -1   4    8.69    0.95
   6  -1   4    7.81    0.48
   6  -1   4    8.89    0.84
   6  -1   4    7.48    0.67
   6  -1   4    7.42    0.51
  -6   1  -4    7.38    0.44
  -6   1  -4    7.12    0.48
  -6   1  -4    7.60    0.80
  -6   1  -4    8.40    0.68
  -6   1  -4    7.65    0.48
   5  -1   4   13.03    0.72
   5  -1   4   13.15    0.56
   5  -1   4   13.22    1.44
   5  -1   4   13.00    0.53
   5  -1   4   12.19    1.37
  -5   1  -4   13.46    0.53
  -5   1  -4   14.14    0.82
  -5   1  -4   13.84    0.73
  -5   1  -4   13.49    0.60
  -5   1  -4   13.16    0.55
  -5   1  -4   13.69    0.56
  -5   1  -4   13.05    0.82
   4  -1   4    5.27    0.41
   4  -1   4    6.18    0.38
   4  -1   4    5.56    0.39
   4  -1   4    4.81    0.52
   4  -1   4    5.25    0.36
   4  -1   4    6.41    0.60
   4  -1   4    5.73    0.69
  -4   1  -4    6.35    0.58
  -4   1  -4    5.60    0.44
  -4   1  -4    5.57    0.81
  -4   1  -4    5.31    0.39
  -4   1  -4    4.75    0.61
  -4   1  -4    5.42    0.39
  -4   1  -4    5.67    0.37
   3  -1   4    3.56    0.43
   3  -1   4    2.38    0.54
   3  -1   4    3.10    0.33
   3  -1   4    2.67    0.32
   3  -1   4    3.37    0.48
   3  -1   4    2.65    0.29
   3  -1   4    2.97    0.31
  -3   1  -4    3.27    0.49
  -3   1  -4    3.08    0.30
  -3   1  -4    3.36    0.46
  -3   1  -4    2.30    0.34
  -3   1  -4    3.81    0.44
  -3   1  -4    3.23    0.31
  -3   1  -4    3.45    0.32
   2  -1   4  461.53   11.14
   2  -1   4  487.75   11.01
   2  -1   4  497.65   11.02
   2  -1   4  468.60   11.12
   2  -1   4  463.21   11.13
   2  -1   4  476.37   11.11
   2  -1   4  475.63   11.02
  -2   1  -4  475.92   11.02
  -2   1  -4  468.92   11.14
  -2   1  -4  482.93   11.03
  -2   1  -4  482.45   11.02
  -2   1  -4  482.02   11.12
  -2   1  -4  490.00   11.01
  -2   1  -4  478.13   11.14
   1  -1   4  180.06    4.09
   1  -1   4  171.72    4.18
   1  -1   4  176.41    4.08
   1  -1   4  165.05    4.34
   1  -1   4  176.13    4.16
   1  -1   4  174.08    4.18
   1  -1   4  178.10    4.09
  -1   1  -4  175.74    4.08
  -1   1  -4  173.16    4.09
  -1   1  -4  173.83    4.18
  -1   1  -4  176.86    4.15
  -1   1  -4  177.08    4.08
  -1   1  -4  178.07    4.07
  -1   1  -4  165.75    4.38
  -1   1  -4  174.50    4.18
   0  -1   4    6.38    0.42
   0  -1   4    6.34    0.28
   0  -1   4    6.36    0.33
   0  -1   4    5.90    0.29
   0  -1   4    6.07    0.38
   0  -1   4    5.90    0.28
   0  -1   4    6.15    0.30
   0   1  -4    5.52    0.29
   0   1  -4    6.32    0.40
   0   1  -4    6.54    0.28
   0   1  -4    6.02    0.28
   0   1  -4    6.23    0.39
   0   1  -4    5.86    0.30
  -1  -1   4  107.18    2.70
  -1  -1   4  109.40    2.62
  -1  -1   4  108.47    2.65
  -1  -1   4  109.70    2.59
  -1  -1   4  110.50    2.59
  -1  -1   4  109.80    2.58
  -1  -1   4  111.31    2.66
   1   1  -4  110.31    2.58
   1   1  -4  109.09    2.60
   1   1  -4  113.18    2.71
   1   1  -4  111.70    2.59
   1   1  -4  110.28    2.65
   1   1  -4  109.97    2.58
   1   1  -4  107.85    2.63
   1   1  -4  108.09    2.66
  -2  -1   4    2.16    0.30
  -2  -1   4    1.69    0.29
  -2  -1   4    2.20    0.19
  -2  -1   4    2.42    0.20
  -2  -1   4    2.33    0.29
  -2  -1   4    2.30    0.19
  -2  -1   4    2.57    0.20
  -2  -1   4    2.67    0.35
   2   1  -4    2.12    0.34
   2   1  -4    2.31    0.28
   2   1  -4    2.31    0.19
   2   1  -4    2.14    0.21
   2   1  -4    1.73    0.29
   2   1  -4    2.43    0.20
  -3  -1   4  588.09   13.28
   3   1  -4  559.58   13.28
   3   1  -4  559.92   13.28
   3   1  -4  585.81   13.32
  -4  -1   4   59.47    1.59
  -4  -1   4   59.11    1.61
  -4  -1   4   57.26    1.38
  -4  -1   4   56.40    1.38
  -4  -1   4   56.49    1.37
  -4  -1   4   56.25    1.43
  -4  -1   4   57.59    1.56
  -4  -1   4   59.46    1.53
  -4  -1   4   56.68    1.37
  -4  -1   4   57.78    1.45
   4   1  -4   58.66    1.52
   4   1  -4   56.84    1.37
   4   1  -4   56.02    1.37
   4   1  -4   56.17    1.56
   4   1  -4   58.31    1.56
   4   1  -4   56.18    1.41
   4   1  -4   58.33    1.37
  -5  -1   4  110.33    2.74
  -5  -1   4  105.16    2.52
  -5  -1   4  110.96    2.80
  -5  -1   4  106.06    2.70
  -5  -1   4  107.97    2.75
  -5  -1   4  104.57    2.61
  -5  -1   4  111.08    2.80
  -5  -1   4  107.69    2.52
  -5  -1   4  108.32    2.70
   5   1  -4  109.41    2.71
   5   1  -4  108.92    2.52
   5   1  -4  105.70    2.73
   5   1  -4  106.54    2.52
   5   1  -4  110.84    2.52
   5   1  -4  106.59    2.75
  -6  -1   4   37.64    1.19
  -6  -1   4   39.91    1.23
  -6  -1   4   38.47    1.25
  -6  -1   4   40.11    1.22
  -6  -1   4   40.44    1.31
  -6  -1   4   37.75    1.04
  -6  -1   4   38.77    0.94
  -6  -1   4   38.38    1.29
  -6  -1   4   37.50    0.95
  -6  -1   4   38.25    1.20
   6   1  -4   39.82    1.27
   6   1  -4   38.87    1.24
   6   1  -4   40.81    0.93
  -7  -1   4    4.68    0.59
  -7  -1   4    4.42    0.60
  -7  -1   4    3.32    0.68
  -7  -1   4    3.99    0.69
  -7  -1   4    4.28    0.59
  -7  -1   4    3.96    0.61
  -7  -1   4    4.83    0.35
  -7  -1   4    4.59    0.48
   7   1  -4    3.69    0.68
   7   1  -4    5.00    0.63
  -8  -1   4    1.02    0.43
  -8  -1   4    0.79    0.27
  -8  -1   4    0.80    0.36
  -8  -1   4    0.78    0.17
  -8  -1   4    0.80    0.31
   8   1  -4    1.14    0.36
   8   1  -4    0.80    0.37
  -9  -1   4   -0.19    0.37
  -9  -1   4   -0.17    0.32
  -9  -1   4    0.01    0.16
   9   1  -4   -0.37    0.36
 -10  -1   4   -0.03    0.37
 -10  -1   4    0.09    0.42
  10   1  -4   -0.42    0.43
   7  -1   5    0.27    0.50
  -7   1  -5   -0.30    0.36
  -7   1  -5    0.13    0.20
  -7   1  -5   -0.16    0.21
   6  -1   5    1.37    0.47
   6  -1   5    1.31    0.48
   6  -1   5    0.92    0.21
  -6   1  -5    1.15    0.21
  -6   1  -5    1.23    0.35
  -6   1  -5    0.76    0.35
  -6   1  -5    0.95    0.21
   5  -1   5   16.88    0.67
   5  -1   5   17.11    0.69
   5  -1   5   16.90    1.08
   5  -1   5   15.64    0.96
   5  -1   5   16.07    0.95
  -5   1  -5   15.91    0.95
  -5   1  -5   16.79    0.63
  -5   1  -5   16.71    0.70
  -5   1  -5   16.79    0.66
  -5   1  -5   17.10    0.66
  -5   1  -5   16.46    0.86
   4  -1   5   -0.04    0.17
   4  -1   5   -0.07    0.30
   4  -1   5    0.01    0.15
   4  -1   5    0.00    0.16
   4  -1   5    0.07    0.36
   4  -1   5   -0.05    0.24
  -4   1  -5    0.01    0.16
  -4   1  -5    0.08    0.27
  -4   1  -5   -0.08    0.27
  -4   1  -5   -0.04    0.28
  -4   1  -5   -0.10    0.15
  -4   1  -5   -0.02    0.17
   3  -1   5   18.73    0.70
   3  -1   5   19.03    0.66
   3  -1   5   20.20    0.96
   3  -1   5   20.03    0.81
   3  -1   5   18.31    0.78
   3  -1   5   19.44    0.66
   3  -1   5   19.81    0.84
   3  -1   5   19.54    0.64
  -3   1  -5   18.83    0.65
  -3   1  -5   18.82    0.72
  -3   1  -5   20.56    0.88
  -3   1  -5   19.01    0.69
  -3   1  -5   18.77    0.66
  -3   1  -5   19.29    0.82
  -3   1  -5   19.78    0.82
   2  -1   5    1.57    0.32
   2  -1   5    1.37    0.41
   2  -1   5    0.80    0.13
   2  -1   5    1.46    0.30
   2  -1   5    1.11    0.21
   2  -1   5    0.96    0.24
   2  -1   5    0.75    0.14
  -2   1  -5    0.76    0.14
  -2   1  -5    1.27    0.26
  -2   1  -5    0.91    0.15
  -2   1  -5    0.90    0.22
  -2   1  -5    0.70    0.15
  -2   1  -5    0.94    0.27
  -2   1  -5    1.00    0.23
  -2   1  -5    0.86    0.14
   1  -1   5    2.25    0.29
   1  -1   5    2.19    0.31
   1  -1   5    2.32    0.28
   1  -1   5    2.25    0.42
  -1   1  -5    2.24    0.29
  -1   1  -5    2.40    0.32
  -1   1  -5    2.58    0.45
  -1   1  -5    2.59    0.43
  -1   1  -5    3.08    0.36
  -1   1  -5    2.10    0.30
  -1   1  -5    3.03    0.35
  -1   1  -5    2.41    0.43
   0  -1   5   60.61    1.59
   0  -1   5   60.11    1.49
   0  -1   5   60.97    1.55
   0  -1   5   59.32    1.49
   0  -1   5   59.73    1.64
   0  -1   5   60.11    1.51
   0  -1   5   60.59    1.60
   0  -1   5   61.66    1.50
   0   1  -5   59.12    1.62
   0   1  -5   59.48    1.62
   0   1  -5   60.90    1.50
   0   1  -5   60.10    1.49
   0   1  -5   59.61    1.51
   0   1  -5   60.80    1.60
  -1  -1   5  148.10    3.66
  -1  -1   5  152.71    3.59
  -1  -1   5  154.14    3.56
  -1  -1   5  150.96    3.55
  -1  -1   5  149.38    3.70
  -1  -1   5  149.84    3.56
  -1  -1   5  149.16    3.57
  -1  -1   5  147.99    3.63
   1   1  -5  155.61    3.70
   1   1  -5  151.29    3.55
   1   1  -5  153.17    3.66
   1   1  -5  154.63    3.55
   1   1  -5  150.90    3.56
   1   1  -5  147.73    3.63
  -2  -1   5    0.11    0.09
  -2  -1   5    0.17    0.10
  -2  -1   5   -0.14    0.09
  -2  -1   5   -0.01    0.14
  -2  -1   5    0.02    0.09
   2   1  -5   -0.19    0.32
   2   1  -5   -0.06    0.10
   2   1  -5   -0.16    0.15
   2   1  -5   -0.10    0.11
  -3  -1   5  497.52   11.25
  -3  -1   5  481.09   11.45
  -3  -1   5  503.28   11.26
  -3  -1   5  475.87   11.48
  -3  -1   5  484.81   11.36
  -3  -1   5  489.58   11.26
  -3  -1   5  500.93   11.26
  -3  -1   5  502.77   11.34
   3   1  -5  486.00   11.26
   3   1  -5  475.96   11.39
   3   1  -5  492.72   11.25
   3   1  -5  474.44   11.26
   3   1  -5  501.84   11.45
   3   1  -5  488.44   11.25
   3   1  -5  484.29   11.26
   3   1  -5  492.45   11.36
  -4  -1   5   40.10    1.00
  -4  -1   5   40.43    1.20
  -4  -1   5   39.75    1.10
  -4  -1   5   40.49    0.99
  -4  -1   5   39.14    1.00
  -4  -1   5   39.46    1.26
  -4  -1   5   38.94    1.01
  -4  -1   5   38.46    1.14
   4   1  -5   40.52    1.00
   4   1  -5   37.86    1.04
   4   1  -5   45.39    1.00
   4   1  -5   38.78    1.01
   4   1  -5   38.11    1.19
   4   1  -5   39.08    1.20
  -5  -1   5    6.97    0.44
  -5  -1   5    5.87    0.30
  -5  -1   5    6.16    0.29
  -5  -1   5    6.11    0.32
  -5  -1   5    7.32    0.69
   5   1  -5    6.07    0.31
   5   1  -5    5.89    0.31
   5   1  -5    7.70    0.37
   5   1  -5    7.04    0.30
   5   1  -5    7.22    0.60
   5   1  -5    6.98    0.30
  -6  -1   5    9.96    0.70
  -6  -1   5    9.68    0.47
  -6  -1   5    9.44    0.33
  -6  -1   5    9.63    0.34
  -6  -1   5   10.42    0.75
  -6  -1   5    8.66    0.48
  -6  -1   5    9.50    0.59
  -6  -1   5    8.52    0.62
  -6  -1   5    9.71    0.61
   6   1  -5    9.68    0.33
   6   1  -5   10.01    0.34
   6   1  -5    8.50    0.70
   6   1  -5    9.39    0.65
   6   1  -5    9.56    0.33
   6   1  -5    9.59    0.61
  -7  -1   5    3.22    0.56
  -7  -1   5    2.92    0.22
  -7  -1   5    2.99    0.44
  -7  -1   5    2.51    0.66
  -7  -1   5    2.49    0.57
  -7  -1   5    2.85    0.23
  -7  -1   5    3.24    0.73
  -7  -1   5    3.12    0.36
   7   1  -5    2.99    0.64
  -8  -1   5    0.86    0.27
  -8  -1   5    0.94    0.31
  -8  -1   5    1.22    0.33
  -8  -1   5    1.11    0.36
  -8  -1   5    1.15    0.39
   8   1  -5    1.15    0.36
  -9  -1   5    0.95    0.42
  -9  -1   5    0.70    0.35
  -9  -1   5    0.46    0.29
  -9  -1   5    0.48    0.17
   9   1  -5    0.56    0.41
 -10  -1   5    1.97    0.43
  10   1  -5    1.25    0.51
   6  -1   6   -0.01    0.42
   6  -1   6   -0.02    0.23
   6  -1   6    0.44    0.52
  -6   1  -6    0.34    0.22
  -6   1  -6    0.10    0.36
  -6   1  -6   -0.01    0.21
   5  -1   6    2.95    0.75
   5  -1   6    3.78    0.50
   5  -1   6    3.82    0.56
   5  -1   6    2.86    0.55
  -5   1  -6    4.28    0.49
  -5   1  -6    4.31    0.46
  -5   1  -6    3.15    0.67
  -5   1  -6    3.80    0.82
  -5   1  -6    3.87    0.49
  -5   1  -6    3.64    0.54
   4  -1   6   22.47    0.80
   4  -1   6   20.27    1.18
   4  -1   6   22.47    0.82
   4  -1   6   22.97    1.20
  -4   1  -6   21.93    0.98
  -4   1  -6   22.77    0.80
  -4   1  -6   23.09    0.80
  -4   1  -6   22.40    1.09
  -4   1  -6   22.59    0.84
  -4   1  -6   21.14    0.97
  -4   1  -6   23.19    0.77
   3  -1   6    6.74    0.66
   3  -1   6    7.07    0.51
   3  -1   6    6.86    0.62
   3  -1   6    6.06    0.48
   3  -1   6    6.73    0.48
   3  -1   6    5.99    0.65
  -3   1  -6    7.51    0.50
  -3   1  -6    6.79    0.46
  -3   1  -6    6.43    0.67
  -3   1  -6    7.83    0.53
  -3   1  -6    6.98    0.63
  -3   1  -6    7.50    0.75
  -3   1  -6    7.09    0.75
   2  -1   6   80.13    1.98
   2  -1   6   77.90    2.10
   2  -1   6   79.98    2.00
   2  -1   6   78.95    1.96
   2  -1   6   77.31    2.11
   2  -1   6   78.17    1.98
   2  -1   6   76.42    2.15
  -2   1  -6   80.79    1.96
  -2   1  -6   77.74    2.14
  -2   1  -6   78.08    2.14
  -2   1  -6   78.47    2.09
  -2   1  -6   80.10    1.98
  -2   1  -6   78.44    1.97
  -2   1  -6   79.21    2.00
  -2   1  -6   80.80    2.18
   1  -1   6    1.97    0.34
   1  -1   6    2.07    0.42
   1  -1   6    1.40    0.47
   1  -1   6    1.90    0.32
   1  -1   6    1.84    0.30
   1  -1   6    2.05    0.41
   1  -1   6    1.96    0.35
  -1   1  -6    2.38    0.47
  -1   1  -6    2.11    0.36
  -1   1  -6    2.00    0.51
  -1   1  -6    1.82    0.34
  -1   1  -6    2.19    0.32
  -1   1  -6    1.63    0.31
   0  -1   6    0.53    0.13
   0  -1   6    0.72    0.20
   0  -1   6    0.62    0.13
   0  -1   6    0.57    0.24
   0  -1   6    0.50    0.14
   0  -1   6    0.32    0.19
   0  -1   6    0.34    0.14
   0   1  -6    0.35    0.13
   0   1  -6    0.61    0.21
   0   1  -6    0.41    0.21
   0   1  -6    0.39    0.12
   0   1  -6    0.54    0.14
   0   1  -6    0.52    0.22
   0   1  -6    0.40    0.14
  -1  -1   6   60.90    1.55
  -1  -1   6   59.20    1.51
  -1  -1   6   62.03    1.52
  -1  -1   6   59.85    1.62
  -1  -1   6   62.12    1.63
  -1  -1   6   59.28    1.70
  -1  -1   6   60.25    1.53
  -1  -1   6   59.86    1.54
   1   1  -6   61.67    1.51
   1   1  -6   60.16    1.53
   1   1  -6   59.11    1.65
   1   1  -6   61.22    1.51
   1   1  -6   60.58    1.55
   1   1  -6   61.44    1.70
   1   1  -6   59.79    1.62
  -2  -1   6    0.78    0.18
  -2  -1   6    0.71    0.13
  -2  -1   6    0.69    0.13
  -2  -1   6    0.66    0.18
  -2  -1   6    0.88    0.13
  -2  -1   6    0.79    0.20
  -2  -1   6    0.76    0.12
   2   1  -6    0.76    0.19
   2   1  -6    0.74    0.12
   2   1  -6    0.81    0.12
   2   1  -6    0.91    0.19
   2   1  -6    0.71    0.12
   2   1  -6    1.02    0.24
  -3  -1   6  108.87    2.62
  -3  -1   6  109.35    2.62
  -3  -1   6  110.00    2.61
  -3  -1   6  105.74    2.83
  -3  -1   6  111.19    2.75
  -3  -1   6  107.05    2.72
  -3  -1   6  113.13    2.61
   3   1  -6  113.82    2.61
   3   1  -6  107.74    2.75
   3   1  -6  110.49    2.63
   3   1  -6  112.68    2.62
   3   1  -6  110.02    2.73
   3   1  -6  104.49    2.62
   3   1  -6  110.01    2.61
   3   1  -6  110.59    2.83
  -4  -1   6    0.35    0.23
  -4  -1   6    0.46    0.20
  -4  -1   6    0.28    0.11
  -4  -1   6    0.55    0.12
  -4  -1   6    0.32    0.12
   4   1  -6    0.48    0.24
   4   1  -6    0.57    0.12
   4   1  -6    0.44    0.12
   4   1  -6    0.38    0.11
  -5  -1   6    1.71    0.24
  -5  -1   6    1.80    0.27
  -5  -1   6    1.59    0.28
  -5  -1   6    1.50    0.42
  -5  -1   6    2.01    0.45
  -5  -1   6    1.50    0.27
   5   1  -6    1.70    0.25
   5   1  -6    1.62    0.28
   5   1  -6    2.14    0.29
   5   1  -6    2.35    0.52
   5   1  -6    1.81    0.25
  -6  -1   6   -0.22    0.30
  -6  -1   6    0.09    0.24
  -6  -1   6    0.08    0.19
  -6  -1   6    0.07    0.10
  -6  -1   6    0.27    0.29
  -6  -1   6    0.23    0.22
  -6  -1   6    0.17    0.11
   6   1  -6    0.15    0.11
   6   1  -6    0.14    0.21
   6   1  -6   -0.03    0.10
   6   1  -6    0.05    0.10
   6   1  -6   -0.30    0.27
   6   1  -6    0.02    0.09
  -7  -1   6    1.26    0.28
  -7  -1   6    1.20    0.32
  -7  -1   6    0.69    0.43
  -7  -1   6    1.10    0.22
  -7  -1   6    1.52    0.25
  -7  -1   6    1.39    0.24
  -7  -1   6    1.47    0.29
   7   1  -6    1.19    0.28
   7   1  -6    1.21    0.35
   7   1  -6    1.48    0.22
   7   1  -6    1.67    0.24
   7   1  -6    1.08    0.19
  -8  -1   6    0.16    0.17
  -8  -1   6    0.01    0.37
  -8  -1   6   -0.10    0.24
  -8  -1   6    0.11    0.28
  -8  -1   6    0.16    0.20
  -8  -1   6    0.11    0.34
   8   1  -6    0.06    0.35
  -9  -1   6    1.68    0.38
  -9  -1   6    1.52    0.37
  -9  -1   6    1.38    0.32
  -9  -1   6    0.86    0.45
   9   1  -6    1.51    0.45
 -10  -1   6    5.69    1.10
 -10  -1   6    6.54    0.93
  10   1  -6    5.03    1.00
   6  -1   7   16.29    1.41
   6  -1   7   16.38    1.18
  -6   1  -7   17.45    1.20
  -6   1  -7   15.78    0.79
   5  -1   7    5.88    1.05
   5  -1   7    5.32    0.88
   5  -1   7    4.57    0.58
  -5   1  -7    5.97    0.59
  -5   1  -7    4.72    0.62
  -5   1  -7    5.81    0.90
   4  -1   7    2.49    0.46
   4  -1   7    3.37    0.55
   4  -1   7    2.94    0.54
  -4   1  -7    3.58    0.55
  -4   1  -7    3.02    0.57
  -4   1  -7    3.52    0.69
  -4   1  -7    2.81    0.53
  -4   1  -7    2.54    0.49
  -4   1  -7    3.92    0.82
   3  -1   7    6.62    0.74
   3  -1   7    7.57    0.55
   3  -1   7    9.30    0.88
   3  -1   7    7.60    0.76
   3  -1   7    7.83    0.58
  -3   1  -7    7.94    0.55
  -3   1  -7    7.35    0.75
  -3   1  -7    8.41    0.85
  -3   1  -7    9.17    0.70
  -3   1  -7    7.96    0.61
  -3   1  -7    8.10    0.56
  -3   1  -7    8.33    0.52
   2  -1   7   -0.22    0.25
   2  -1   7   -0.08    0.17
  -2   1  -7   -0.24    0.18
  -2   1  -7   -0.26    0.16
  -2   1  -7   -0.22    0.17
  -2   1  -7   -0.38    0.29
   1  -1   7   77.85    1.98
   1  -1   7   78.11    2.10
   1  -1   7   79.43    1.97
   1  -1   7   77.72    1.96
   1  -1   7   74.95    2.18
   1  -1   7   72.69    2.04
  -1   1  -7   77.42    1.96
  -1   1  -7   75.46    2.14
  -1   1  -7   78.38    2.17
  -1   1  -7   75.60    2.06
  -1   1  -7   76.87    2.12
  -1   1  -7   78.19    1.98
  -1   1  -7   78.41    1.94
   0  -1   7   54.56    1.42
   0  -1   7   55.31    1.58
   0  -1   7   54.75    1.44
   0  -1   7   53.25    1.66
   0  -1   7   52.13    1.50
   0  -1   7   53.87    1.46
   0  -1   7   55.79    1.46
   0   1  -7   56.01    1.44
   0   1  -7   55.80    1.43
   0   1  -7   55.25    1.47
   0   1  -7   54.48    1.64
   0   1  -7   55.26    1.65
   0   1  -7   54.00    1.59
   0   1  -7   55.67    1.45
  -1  -1   7    1.89    0.35
  -1  -1   7    1.46    0.19
  -1  -1   7    1.94    0.41
  -1  -1   7    2.08    0.37
  -1  -1   7    1.54    0.25
  -1  -1   7    1.41    0.41
   1   1  -7    1.50    0.18
   1   1  -7    1.28    0.18
   1   1  -7    1.93    0.41
   1   1  -7    2.16    0.37
   1   1  -7    2.20    0.61
  -2  -1   7  144.90    3.41
  -2  -1   7  139.88    3.52
  -2  -1   7  144.24    3.48
  -2  -1   7  145.73    3.53
  -2  -1   7  147.63    3.40
  -2  -1   7  140.38    3.40
  -2  -1   7  136.42    3.41
  -2  -1   7  143.17    3.42
  -2  -1   7  142.33    3.64
   2   1  -7  141.35    3.52
   2   1  -7  138.44    3.55
   2   1  -7  146.80    3.41
   2   1  -7  145.86    3.63
   2   1  -7  143.66    3.39
   2   1  -7  140.97    3.41
   2   1  -7  142.42    3.40
  -3  -1   7    4.82    0.52
  -3  -1   7    3.78    0.39
  -3  -1   7    3.91    0.36
   3   1  -7    5.02    0.63
   3   1  -7    3.32    0.37
   3   1  -7    3.40    0.40
   3   1  -7    3.37    0.35
   3   1  -7    3.46    0.33
  -4  -1   7   49.89    1.39
  -4  -1   7   48.14    1.26
  -4  -1   7   48.01    1.25
  -4  -1   7   48.15    1.41
  -4  -1   7   49.94    1.44
  -4  -1   7   48.81    1.24
  -4  -1   7   48.18    1.25
  -4  -1   7   47.03    1.55
   4   1  -7   46.29    1.24
   4   1  -7   48.13    1.25
   4   1  -7   48.70    1.25
   4   1  -7   48.46    1.46
   4   1  -7   48.74    1.24
   4   1  -7   48.61    1.41
   4   1  -7   47.32    1.26
   4   1  -7   48.34    1.54
  -5  -1   7    6.42    0.56
  -5  -1   7    5.22    0.37
  -5  -1   7    4.96    0.34
  -5  -1   7    5.67    0.77
  -5  -1   7    5.72    0.53
  -5  -1   7    4.97    0.38
  -5  -1   7    5.06    0.60
  -5  -1   7    4.82    0.36
   5   1  -7    5.89    0.36
   5   1  -7    5.07    0.35
   5   1  -7    6.46    0.54
   5   1  -7    4.56    0.67
   5   1  -7    5.97    0.65
   5   1  -7    4.90    0.36
   5   1  -7    5.04    0.36
  -6  -1   7   13.11    0.45
  -6  -1   7   13.31    0.48
  -6  -1   7   12.40    0.66
  -6  -1   7   13.38    0.50
  -6  -1   7   12.60    1.08
  -6  -1   7   12.46    0.97
  -6  -1   7   13.26    0.71
  -6  -1   7   13.38    0.85
   6   1  -7   12.79    0.49
   6   1  -7   13.77    0.72
   6   1  -7   12.88    0.51
   6   1  -7   12.79    0.73
   6   1  -7   13.01    0.46
   6   1  -7   10.61    0.88
   6   1  -7   11.86    0.82
   6   1  -7   12.80    0.46
  -7  -1   7    0.18    0.25
  -7  -1   7   -0.01    0.12
  -7  -1   7   -0.03    0.11
  -7  -1   7   -0.26    0.36
  -7  -1   7   -0.05    0.27
  -7  -1   7   -0.12    0.21
   7   1  -7   -0.01    0.25
   7   1  -7    0.23    0.10
   7   1  -7   -0.21    0.38
   7   1  -7   -0.02    0.12
   7   1  -7    0.03    0.12
  -8  -1   7    3.39    0.65
  -8  -1   7    3.52    0.30
  -8  -1   7    3.66    0.52
  -8  -1   7    3.49    0.30
  -8  -1   7    4.07    0.82
   8   1  -7    3.28    0.28
   8   1  -7    3.46    0.81
   8   1  -7    4.22    0.68
  -9  -1   7    0.64    0.34
  -9  -1   7    0.08    0.19
   9   1  -7   -0.25    0.43
 -10  -1   7    1.71    0.43
 -10  -1   7    1.46    0.57
  10   1  -7    1.52    0.54
   5  -1   8    2.57    0.63
   5  -1   8    1.56    0.31
  -5   1  -8    1.86    0.31
  -5   1  -8    1.81    0.30
   4  -1   8   -0.68    0.38
   4  -1   8    0.09    0.40
   4  -1   8    0.30    0.49
  -4   1  -8    0.29    0.34
  -4   1  -8   -0.30    0.23
  -4   1  -8   -0.23    0.23
  -4   1  -8   -0.12    0.38
   3  -1   8    2.07    0.29
   3  -1   8    1.77    0.27
  -3   1  -8    1.62    0.26
  -3   1  -8    1.76    0.26
  -3   1  -8    1.85    0.25
  -3   1  -8    1.65    0.27
  -3   1  -8    1.91    0.44
   2  -1   8   43.80    1.37
   2  -1   8   45.77    1.34
   2  -1   8   51.57    1.57
   2  -1   8   44.85    1.47
   2  -1   8   47.45    1.58
  -2   1  -8   45.24    1.34
  -2   1  -8   46.14    1.38
  -2   1  -8   45.33    1.63
  -2   1  -8   44.81    1.33
  -2   1  -8   46.12    1.55
  -2   1  -8   45.53    1.31
   1  -1   8   48.51    1.46
   1  -1   8   46.89    1.36
   1  -1   8   47.88    1.61
   1  -1   8   48.84    1.36
   1  -1   8   49.90    1.41
  -1   1  -8   47.46    1.40
  -1   1  -8   46.83    1.36
  -1   1  -8   47.74    1.56
  -1   1  -8   46.47    1.32
  -1   1  -8   47.33    1.65
  -1   1  -8   46.48    1.36
  -1   1  -8   47.90    1.58
   0  -1   8    0.17    0.37
   0  -1   8    0.10    0.21
   0  -1   8    0.34    0.21
   0  -1   8    0.22    0.20
   0  -1   8    0.05    0.30
   0  -1   8   -0.17    0.20
   0   1  -8   -0.10    0.19
   0   1  -8    0.36    0.32
   0   1  -8    0.14    0.21
   0   1  -8   -0.11    0.21
   0   1  -8    0.44    0.22
   0   1  -8    0.20    0.34
  -1  -1   8  726.53   18.06
  -1  -1   8  768.42   17.87
  -1  -1   8  781.43   17.84
  -1  -1   8  791.20   18.00
  -1  -1   8  789.59   17.86
  -1  -1   8  778.22   18.11
  -1  -1   8  762.63   17.85
  -1  -1   8  765.24   17.88
   1   1  -8  782.40   18.09
   1   1  -8  778.74   18.00
   1   1  -8  767.56   17.85
   1   1  -8  779.01   17.87
   1   1  -8  789.03   17.84
   1   1  -8  759.91   18.03
   1   1  -8  793.50   17.85
  -2  -1   8   45.51    1.58
  -2  -1   8   44.13    1.23
  -2  -1   8   41.63    1.25
  -2  -1   8   45.29    1.33
  -2  -1   8   41.16    1.24
  -2  -1   8   44.80    1.42
  -2  -1   8   44.21    1.27
  -2  -1   8   42.88    1.23
  -2  -1   8   44.81    1.41
   2   1  -8   44.47    1.47
   2   1  -8   44.63    1.24
   2   1  -8   44.41    1.53
   2   1  -8   45.05    1.25
   2   1  -8   42.61    1.39
   2   1  -8   45.06    1.26
   2   1  -8   43.18    1.21
  -3  -1   8  447.35   10.46
  -3  -1   8  445.25   10.47
  -3  -1   8  444.34   10.75
  -3  -1   8  459.11   10.59
  -3  -1   8  451.40   10.59
  -3  -1   8  443.90   10.46
  -3  -1   8  447.27   10.59
  -3  -1   8  454.58   10.45
   3   1  -8  457.16   10.45
   3   1  -8  451.76   10.60
   3   1  -8  446.23   10.46
   3   1  -8  461.91   10.74
   3   1  -8  461.19   10.46
   3   1  -8  447.07   10.47
  -4  -1   8    0.27    0.28
  -4  -1   8    0.30    0.26
  -4  -1   8   -0.17    0.24
  -4  -1   8   -0.11    0.17
  -4  -1   8    0.34    0.36
  -4  -1   8   -0.11    0.17
   4   1  -8   -0.28    0.15
   4   1  -8    0.00    0.17
   4   1  -8   -0.24    0.33
   4   1  -8   -0.02    0.19
  -5  -1   8    7.55    0.79
  -5  -1   8    8.51    0.70
  -5  -1   8   10.05    0.69
  -5  -1   8    7.68    0.65
  -5  -1   8    7.98    1.57
  -5  -1   8    7.80    0.46
  -5  -1   8    8.05    0.44
  -5  -1   8    8.00    0.47
   5   1  -8    8.74    0.44
   5   1  -8    9.85    0.80
   5   1  -8    7.83    0.46
   5   1  -8    7.86    0.45
  -6  -1   8    3.13    0.41
  -6  -1   8    2.77    0.57
  -6  -1   8    2.84    0.38
  -6  -1   8    3.09    0.89
  -6  -1   8    2.79    0.38
  -6  -1   8    3.31    0.33
   6   1  -8    3.25    0.38
   6   1  -8    3.31    0.40
   6   1  -8    2.62    0.74
   6   1  -8    3.08    0.35
  -7  -1   8   12.43    1.10
  -7  -1   8   13.37    0.51
  -7  -1   8   13.17    0.47
  -7  -1   8   12.97    0.51
  -7  -1   8   13.52    0.74
  -7  -1   8   13.71    0.80
  -7  -1   8   13.25    0.53
  -7  -1   8   13.35    0.71
   7   1  -8   13.14    0.50
   7   1  -8   13.58    0.95
   7   1  -8   14.37    0.80
   7   1  -8   13.13    0.54
  -8  -1   8    0.23    0.33
  -8  -1   8   -0.06    0.24
  -8  -1   8   -0.06    0.13
  -8  -1   8    0.24    0.33
  -8  -1   8   -0.10    0.13
  -8  -1   8   -0.37    0.45
   8   1  -8   -0.15    0.29
   8   1  -8   -0.28    0.39
   8   1  -8   -0.07    0.13
   8   1  -8    0.00    0.16
   8   1  -8   -0.08    0.14
  -9  -1   8   31.88    0.86
  -9  -1   8   32.94    1.32
  -9  -1   8   33.64    1.67
  -9  -1   8   33.04    1.12
  -9  -1   8   29.15    0.84
   9   1  -8   31.91    1.44
 -10  -1   8    8.71    1.32
 -10  -1   8    7.59    0.96
  10   1  -8    6.94    1.09
   4  -1   9   -0.32    0.27
   4  -1   9    0.41    0.56
  -4   1  -9   -0.02    0.27
  -4   1  -9    0.07    0.42
  -4   1  -9   -0.39    0.27
   3  -1   9   -0.16    0.37
   3  -1   9   -0.33    0.24
   3  -1   9   -0.06    0.35
   3  -1   9    0.17    0.49
   3  -1   9   -0.38    0.24
  -3   1  -9   -0.22    0.24
  -3   1  -9   -0.30    0.23
   2  -1   9    1.82    0.28
   2  -1   9    2.10    0.28
  -2   1  -9    1.91    0.26
  -2   1  -9    2.31    0.29
  -2   1  -9    1.88    0.42
  -2   1  -9    2.98    0.70
  -2   1  -9    2.13    0.29
   1  -1   9    0.77    0.25
   1  -1   9    1.00    0.23
   1  -1   9    1.36    0.49
   1  -1   9    0.80    0.24
  -1   1  -9    0.94    0.30
  -1   1  -9    0.64    0.23
  -1   1  -9    0.61    0.37
  -1   1  -9    1.01    0.25
  -1   1  -9    0.94    0.23
   0  -1   9   17.65    0.69
   0  -1   9   18.02    0.82
   0  -1   9   17.75    0.78
   0  -1   9   18.19    0.82
   0  -1   9   19.46    1.08
   0  -1   9   18.47    0.77
   0   1  -9   17.62    0.73
   0   1  -9   17.95    0.81
   0   1  -9   18.03    0.78
   0   1  -9   19.31    1.04
   0   1  -9   17.77    1.06
   0   1  -9   18.07    0.77
  -1  -1   9   56.01    1.55
  -1  -1   9   61.53    1.97
  -1  -1   9   56.37    1.56
  -1  -1   9   52.02    1.56
  -1  -1   9   56.30    1.58
  -1  -1   9   56.56    1.54
  -1  -1   9   56.06    1.53
  -1  -1   9   55.27    1.89
   1   1  -9   56.12    1.54
   1   1  -9   58.82    1.81
   1   1  -9   55.88    1.52
   1   1  -9   55.84    1.83
   1   1  -9   56.86    1.57
   1   1  -9   55.72    1.55
   1   1  -9   52.06    1.72
  -2  -1   9    0.71    0.22
  -2  -1   9    0.94    0.31
  -2  -1   9    0.94    0.28
  -2  -1   9    0.70    0.45
  -2  -1   9    1.02    0.22
  -2  -1   9    0.89    0.22
   2   1  -9    0.65    0.19
   2   1  -9    1.45    0.42
   2   1  -9    0.97    0.22
   2   1  -9    0.74    0.21
  -3  -1   9  154.76    3.81
  -3  -1   9  154.86    3.83
  -3  -1   9  161.03    3.97
  -3  -1   9  156.43    3.81
  -3  -1   9  161.83    3.79
  -3  -1   9  151.81    3.79
  -3  -1   9  159.63    3.97
  -3  -1   9  156.69    3.93
   3   1  -9  162.65    3.99
   3   1  -9  160.65    3.81
   3   1  -9  155.06    3.82
   3   1  -9  157.44    3.80
   3   1  -9  159.75    4.12
  -4  -1   9   40.76    1.37
  -4  -1   9   42.36    1.38
  -4  -1   9   42.24    1.25
  -4  -1   9   42.09    1.20
  -4  -1   9   43.36    1.39
  -4  -1   9   42.90    1.18
  -4  -1   9   42.58    1.64
  -4  -1   9   42.27    1.21
   4   1  -9   41.14    1.21
   4   1  -9   43.20    1.40
   4   1  -9   43.33    1.61
   4   1  -9   40.25    1.20
   4   1  -9   42.47    1.20
   4   1  -9   41.55    1.18
  -5  -1   9    2.87    0.45
  -5  -1   9    3.20    0.45
  -5  -1   9    2.67    0.48
  -5  -1   9    3.51    0.52
  -5  -1   9    3.03    0.94
  -5  -1   9    3.50    0.62
  -5  -1   9    2.36    0.41
   5   1  -9    2.81    0.44
   5   1  -9    3.91    0.39
   5   1  -9    3.18    0.47
  -6  -1   9    0.37    0.16
  -6  -1   9    0.29    0.27
  -6  -1   9    0.47    0.43
  -6  -1   9    0.22    0.16
  -6  -1   9    0.81    0.30
  -6  -1   9    0.37    0.17
  -6  -1   9    0.24    0.18
   6   1  -9    0.52    0.38
   6   1  -9    0.46    0.18
   6   1  -9    0.20    0.12
   6   1  -9    0.57    0.28
  -7  -1   9   -0.20    0.18
  -7  -1   9   -0.24    0.25
  -7  -1   9   -0.23    0.16
  -7  -1   9    0.00    0.16
  -7  -1   9    0.44    0.31
  -7  -1   9    0.07    0.46
  -7  -1   9   -0.13    0.15
   7   1  -9    0.14    0.40
   7   1  -9   -0.26    0.17
   7   1  -9   -0.15    0.16
   7   1  -9    0.28    0.29
  -8  -1   9    5.98    0.95
  -8  -1   9    8.03    0.80
  -8  -1   9    5.88    0.49
  -8  -1   9    8.12    1.20
  -8  -1   9    6.54    0.44
  -8  -1   9    6.44    0.70
   8   1  -9    8.20    0.95
  -9  -1   9    6.90    0.88
  -9  -1   9    9.41    1.29
   9   1  -9    7.91    1.08
   3  -1  10   -0.02    0.40
   3  -1  10    0.07    0.28
   3  -1  10    0.30    0.43
   3  -1  10   -0.10    0.55
  -3   1 -10   -0.12    0.29
  -3   1 -10   -0.42    0.47
  -3   1 -10    0.19    0.49
   2  -1  10    3.98    0.88
   2  -1  10    4.30    0.73
   2  -1  10    3.31    0.66
  -2   1 -10    4.14    1.03
  -2   1 -10    3.93    0.63
  -2   1 -10    4.93    0.74
   1  -1  10    9.15    0.76
   1  -1  10    8.68    0.98
   1  -1  10    8.17    0.72
   1  -1  10    7.49    0.66
  -1   1 -10    7.53    0.68
  -1   1 -10    9.33    0.99
  -1   1 -10    8.31    0.72
  -1   1 -10    8.43    0.65
   0  -1  10   14.09    0.74
   0  -1  10   13.86    0.77
   0  -1  10   14.05    1.05
   0  -1  10   14.15    0.73
   0  -1  10   14.22    0.80
   0   1 -10   14.25    1.04
   0   1 -10   13.70    0.75
   0   1 -10   13.19    0.71
  -1  -1  10   -0.10    0.28
  -1  -1  10    0.11    0.27
  -1  -1  10    0.04    0.22
  -1  -1  10   -0.12    0.24
  -1  -1  10   -0.07    0.40
  -1  -1  10   -0.01    0.21
   1   1 -10   -0.06    0.22
   1   1 -10    0.18    0.35
   1   1 -10    0.44    0.23
   1   1 -10    0.08    0.23
  -2  -1  10    1.35    0.26
  -2  -1  10    0.89    0.28
  -2  -1  10    1.23    0.30
  -2  -1  10    0.72    0.23
  -2  -1  10    0.99    0.46
  -2  -1  10    0.91    0.24
   2   1 -10    0.91    0.28
   2   1 -10    1.04    0.37
   2   1 -10    0.96    0.23
  -3  -1  10    0.33    0.22
  -3  -1  10    0.82    0.25
  -3  -1  10    0.44    0.23
  -3  -1  10    0.77    0.46
  -3  -1  10    0.59    0.33
  -3  -1  10    0.68    0.28
  -3  -1  10    0.97    0.31
   3   1 -10    0.47    0.22
   3   1 -10    0.98    0.34
   3   1 -10    0.65    0.23
  -4  -1  10    8.71    0.76
  -4  -1  10   10.00    1.16
  -4  -1  10    7.86    1.04
  -4  -1  10    9.09    0.59
  -4  -1  10    9.45    0.63
  -4  -1  10    9.68    0.61
  -4  -1  10    9.14    0.53
  -4  -1  10    8.84    0.56
  -4  -1  10    9.80    0.80
   4   1 -10    9.08    0.58
   4   1 -10   10.13    0.79
   4   1 -10    9.11    0.59
   4   1 -10    8.95    0.60
  -5  -1  10    0.86    0.21
  -5  -1  10    0.29    0.46
  -5  -1  10    0.67    0.21
  -5  -1  10    0.86    0.30
  -5  -1  10    0.64    0.49
  -5  -1  10    0.88    0.21
   5   1 -10    0.70    0.20
   5   1 -10    0.88    0.21
   5   1 -10    0.76    0.31
  -6  -1  10   19.07    0.74
  -6  -1  10   18.97    0.93
  -6  -1  10   18.56    1.32
  -6  -1  10   19.26    0.74
  -6  -1  10   20.42    1.00
  -6  -1  10   19.74    0.76
  -6  -1  10   18.72    0.80
   6   1 -10   19.06    0.74
   6   1 -10   19.52    0.98
   6   1 -10   20.70    1.14
   6   1 -10   19.07    0.65
  -7  -1  10    4.31    0.65
  -7  -1  10    3.85    0.76
  -7  -1  10    4.57    0.47
  -7  -1  10    3.66    1.06
  -7  -1  10    4.99    0.50
  -7  -1  10    4.17    0.77
   7   1 -10    4.18    0.89
   7   1 -10    5.01    0.46
   7   1 -10    5.32    0.43
  -8  -1  10   -0.37    0.34
  -8  -1  10    0.07    0.19
  -8  -1  10   -0.05    0.18
  -8  -1  10    0.21    0.53
   8   1 -10    0.70    0.48
  -9  -1  10    5.62    0.95
  -9  -1  10    6.42    0.48
   9   1 -10    6.95    1.10
   1  -1  11    0.44    0.37
   1  -1  11    0.87    0.47
   1  -1  11    0.75    0.30
   1  -1  11    0.58    0.28
  -1   1 -11    0.82    0.43
  -1   1 -11    0.74    0.30
  -1   1 -11    0.56    0.27
   0  -1  11   35.26    1.58
   0  -1  11   34.60    1.21
   0  -1  11   34.47    1.23
   0  -1  11   36.74    1.31
   0   1 -11   35.56    1.26
   0   1 -11   37.70    1.60
   0   1 -11   34.87    1.19
  -1  -1  11   -0.16    0.26
  -1  -1  11   -0.13    0.23
  -1  -1  11    0.15    0.45
  -1  -1  11    0.13    0.28
   1   1 -11    0.06    0.39
   1   1 -11   -0.09    0.30
   1   1 -11   -0.23    0.23
  -2  -1  11    6.81    1.04
  -2  -1  11    7.53    0.67
  -2  -1  11    7.26    0.65
  -2  -1  11    7.04    0.72
  -2  -1  11    7.70    0.57
  -2  -1  11    7.04    0.67
   2   1 -11    7.18    0.95
   2   1 -11    7.30    0.71
   2   1 -11    7.63    0.63
  -3  -1  11   17.17    0.74
  -3  -1  11   17.54    0.82
  -3  -1  11   18.03    1.25
  -3  -1  11   16.69    0.88
  -3  -1  11   16.14    0.70
  -3  -1  11   16.62    0.79
  -3  -1  11   17.30    0.84
   3   1 -11   16.97    0.79
   3   1 -11   16.90    0.83
  -4  -1  11   27.08    0.96
  -4  -1  11   26.45    1.19
  -4  -1  11   25.70    1.20
  -4  -1  11   27.64    1.48
  -4  -1  11   26.30    0.99
  -4  -1  11   23.73    0.85
  -4  -1  11   26.14    0.92
   4   1 -11   25.00    0.94
   4   1 -11   26.21    0.98
   4   1 -11   27.22    0.98
  -5  -1  11   21.66    0.88
  -5  -1  11   21.34    0.81
  -5  -1  11   22.45    1.09
  -5  -1  11   21.96    0.85
  -5  -1  11   21.18    1.37
   5   1 -11   21.25    0.77
   5   1 -11   19.34    1.08
   5   1 -11   21.50    0.83
  -6  -1  11   -0.28    0.32
  -6  -1  11    0.01    0.20
  -6  -1  11   -0.09    0.20
  -6  -1  11   -0.19    0.47
   6   1 -11   -0.14    0.21
   6   1 -11   -0.52    0.42
  -7  -1  11    1.68    0.57
  -7  -1  11    1.48    0.23
  -7  -1  11    1.47    0.24
  -7  -1  11    1.80    0.39
   7   1 -11    2.24    0.52
  -8  -1  11    0.20    0.52
  -8  -1  11   -0.29    0.36
  -8  -1  11   -0.18    0.20
  -8  -1  11   -0.01    0.19
   8   1 -11   -0.01    0.48
   0  -1  12    0.14    0.32
   0   1 -12    0.61    0.29
   0   1 -12   -0.16    0.30
  -1  -1  12    0.13    0.50
  -1  -1  12   -0.38    0.31
  -1  -1  12   -0.32    0.28
   1   1 -12    0.42    0.43
   1   1 -12    0.00    0.30
   1   1 -12   -0.08    0.28
  -2  -1  12    0.44    0.27
  -2  -1  12    0.04    0.28
  -2  -1  12    0.09    0.51
   2   1 -12   -0.15    0.25
   2   1 -12    0.37    0.42
  -3  -1  12    5.50    0.75
  -3  -1  12    6.60    1.15
  -3  -1  12    6.41    0.70
   3   1 -12    5.83    0.73
   3   1 -12    6.56    0.68
  -4  -1  12    4.81    0.67
  -4  -1  12    3.79    0.72
  -4  -1  12    3.40    1.14
   4   1 -12    4.03    0.64
   4   1 -12    4.31    0.75
  -5  -1  12   20.61    1.46
  -5  -1  12   20.45    0.94
  -5  -1  12   20.12    0.89
  -5  -1  12   20.42    1.15
   5   1 -12   20.49    0.90
  -6  -1  12    0.77    0.40
  -6  -1  12    0.10    0.52
  -6  -1  12   -0.03    0.24
  -6  -1  12    0.43    0.24
   6   1 -12    0.66    0.50
   6   1 -12   -0.05    0.26
  -7  -1  12   15.03    1.05
  -7  -1  12   13.98    0.72
   7   1 -12   14.60    1.22
   7  -2 -12    0.34    0.50
  -7   2  12    0.19    0.23
  -7   2  12   -0.02    0.35
   6  -2 -12    2.15    0.56
  -6   2  12    1.05    0.26
  -6   2  12    1.24    0.26
  -6   2  12    1.64    0.59
  -6   2  12    1.43    0.38
  -5   2  12    1.13    0.28
  -5   2  12    1.07    0.27
  -5   2  12    1.45    0.58
   4  -2 -12   13.56    0.86
   4  -2 -12   11.79    0.75
  -4   2  12   12.43    0.76
  -4   2  12   12.96    1.34
  -4   2  12   11.88    0.83
   3  -2 -12    2.11    0.55
   3  -2 -12    3.65    0.67
  -3   2  12    3.31    0.66
  -3   2  12    3.09    0.34
  -3   2  12    4.76    1.12
   2  -2 -12    0.65    0.28
   2  -2 -12    0.68    0.31
  -2   2  12    0.45    0.29
  -2   2  12    0.95    0.53
  -2   2  12    0.26    0.27
   1  -2 -12   52.60    1.62
   1  -2 -12   55.03    1.70
  -1   2  12   53.67    2.11
  -1   2  12   53.58    1.63
  -1   2  12   53.99    1.69
   0  -2 -12    0.89    0.34
   8  -2 -11   11.80    1.15
  -8   2  11   11.94    1.30
  -8   2  11   11.31    0.65
  -8   2  11   12.15    0.88
  -8   2  11   11.56    0.59
   7  -2 -11    6.75    1.01
  -7   2  11    5.76    0.53
  -7   2  11    5.28    0.76
  -7   2  11    5.35    0.56
  -7   2  11    5.45    1.14
   6  -2 -11    0.75    0.34
   6  -2 -11    0.64    0.22
   6  -2 -11    1.09    0.49
   6  -2 -11    0.60    0.28
  -6   2  11    1.00    0.34
  -6   2  11    0.68    0.23
  -6   2  11    1.11    0.50
   5  -2 -11    5.89    0.56
   5  -2 -11    5.98    0.73
   5  -2 -11    5.90    0.62
  -5   2  11    6.03    0.55
  -5   2  11    6.23    0.62
  -5   2  11    6.00    0.75
  -5   2  11    6.06    1.15
  -5   2  11    5.81    0.57
   4  -2 -11    1.18    0.24
   4  -2 -11    1.43    0.25
   4  -2 -11    1.08    0.33
  -4   2  11    1.16    0.24
  -4   2  11    1.83    0.40
  -4   2  11    1.09    0.25
  -4   2  11    1.05    0.51
  -4   2  11    1.10    0.24
   3  -2 -11    7.23    0.61
   3  -2 -11    7.19    0.68
  -3   2  11    6.67    0.65
  -3   2  11    7.54    0.73
  -3   2  11    7.69    0.63
  -3   2  11    6.62    0.59
  -3   2  11    7.81    0.69
  -3   2  11    7.22    1.10
   2  -2 -11    7.14    0.71
   2  -2 -11    7.02    0.63
  -2   2  11    7.34    0.67
  -2   2  11    7.31    0.66
  -2   2  11    7.80    0.72
  -2   2  11    7.55    0.73
  -2   2  11    7.89    1.09
   1  -2 -11    1.82    0.28
   1  -2 -11    2.28    0.32
  -1   2  11    3.57    0.62
  -1   2  11    3.07    0.62
  -1   2  11    2.05    0.30
   0  -2 -11   14.36    0.87
   0  -2 -11   13.86    0.80
   0  -2 -11   12.35    1.17
   0   2  11   13.26    1.19
   0   2  11   13.24    0.71
   0   2  11   13.13    0.80
   0   2  11   14.97    0.88
  -1  -2 -11    8.87    0.74
  -1  -2 -11    8.72    0.83
  -1  -2 -11    9.18    1.16
   1   2  11    7.58    0.83
   1   2  11    7.42    0.73
   1   2  11    8.27    0.73
   1   2  11    8.42    1.09
   9  -2 -10    4.06    1.07
  -9   2  10    2.51    0.41
  -9   2  10    2.12    0.66
   8  -2 -10    8.44    0.89
   8  -2 -10    8.28    1.06
  -8   2  10    6.77    1.29
  -8   2  10    7.82    0.54
  -8   2  10    6.85    0.96
   7  -2 -10    1.01    0.45
   7  -2 -10    0.65    0.22
   7  -2 -10    0.52    0.33
  -7   2  10    0.45    0.19
  -7   2  10    0.89    0.32
  -7   2  10    1.13    0.41
  -7   2  10    0.68    0.52
  -7   2  10    0.58    0.20
   6  -2 -10   12.74    0.67
   6  -2 -10   12.35    0.61
   6  -2 -10   14.76    1.06
   6  -2 -10   13.77    0.84
  -6   2  10   12.38    0.58
  -6   2  10   14.15    0.82
  -6   2  10   14.97    1.31
  -6   2  10   13.94    1.19
  -6   2  10   12.36    0.62
  -6   2  10   12.48    0.62
  -6   2  10   11.87    0.65
   5  -2 -10    1.84    0.23
   5  -2 -10    1.69    0.25
   5  -2 -10    2.85    0.52
   5  -2 -10    2.76    0.50
  -5   2  10    2.51    0.52
  -5   2  10    2.02    0.24
  -5   2  10    1.65    0.23
  -5   2  10    2.00    0.23
  -5   2  10    1.99    0.25
   4  -2 -10   -0.13    0.20
   4  -2 -10    0.12    0.28
   4  -2 -10   -0.20    0.19
   4  -2 -10    0.07    0.27
  -4   2  10   -0.21    0.20
  -4   2  10   -0.03    0.21
  -4   2  10   -0.30    0.20
  -4   2  10    0.13    0.28
  -4   2  10   -0.15    0.42
  -4   2  10    0.33    0.33
  -4   2  10   -0.10    0.20
   3  -2 -10   87.50    2.27
   3  -2 -10   87.34    2.24
   3  -2 -10   87.50    2.41
  -3   2  10   88.58    2.70
  -3   2  10   87.57    2.25
  -3   2  10   85.43    2.38
  -3   2  10   88.71    2.23
  -3   2  10   89.41    2.28
  -3   2  10   84.61    2.37
   2  -2 -10    1.34    0.42
   2  -2 -10    1.15    0.24
   2  -2 -10    0.83    0.32
  -2   2  10    1.05    0.26
  -2   2  10    0.90    0.32
  -2   2  10    0.46    0.24
  -2   2  10    1.02    0.23
  -2   2  10    0.75    0.46
   1  -2 -10   29.54    1.00
   1  -2 -10   30.09    1.33
   1  -2 -10   30.07    1.05
   1  -2 -10   29.69    1.01
  -1   2  10   29.32    1.42
  -1   2  10   29.57    1.05
  -1   2  10   29.77    1.03
  -1   2  10   30.37    1.02
  -1   2  10   27.34    0.91
  -1   2  10   29.28    1.46
   0  -2 -10    1.20    0.33
   0  -2 -10    1.38    0.23
   0  -2 -10    1.55    0.26
   0  -2 -10    1.57    0.42
   0   2  10    1.97    0.48
   0   2  10    1.48    0.29
   0   2  10    1.49    0.26
   0   2  10    2.07    0.53
  -1  -2 -10   12.78    0.75
  -1  -2 -10   13.01    0.82
  -1  -2 -10   13.29    0.76
  -1  -2 -10   12.90    1.10
   1   2  10   13.63    0.82
   1   2  10   12.03    0.75
   1   2  10   12.15    1.09
   1   2  10   13.73    0.76
  -2  -2 -10   19.78    1.26
  -2  -2 -10   17.77    0.88
  -2  -2 -10   18.50    0.95
   2   2  10   16.82    1.13
   2   2  10   17.33    1.23
   2   2  10   17.76    0.86
   2   2  10   18.74    0.93
  -3  -2 -10    1.10    0.32
  -3  -2 -10    1.18    0.48
   3   2  10    1.29    0.31
   3   2  10    1.42    0.75
   3   2  10    1.23    0.52
   9  -2  -9    4.22    1.04
  -9   2   9    3.96    0.77
  -9   2   9    4.93    1.22
  -9   2   9    3.87    0.34
  -9   2   9    5.31    0.34
   8  -2  -9   64.20    1.96
   8  -2  -9   68.15    2.17
   8  -2  -9   68.29    1.82
  -8   2   9   68.50    1.99
  -8   2   9   66.81    1.95
  -8   2   9   70.48    2.36
  -8   2   9   65.80    1.68
  -8   2   9   65.77    1.70
   7  -2  -9   31.05    1.13
   7  -2  -9   31.01    1.34
   7  -2  -9   31.22    0.98
   7  -2  -9   28.48    0.91
   7  -2  -9   27.43    0.89
  -7   2   9   32.27    1.52
  -7   2   9   27.83    0.88
  -7   2   9   27.58    0.91
  -7   2   9   28.55    0.90
  -7   2   9   31.67    1.15
  -7   2   9   29.08    0.84
  -7   2   9   29.67    0.99
  -7   2   9   31.51    1.12
   6  -2  -9   11.43    0.60
   6  -2  -9    9.10    0.55
   6  -2  -9   10.37    0.91
  -6   2   9    9.25    0.53
  -6   2   9    8.90    0.56
  -6   2   9    8.90    0.49
  -6   2   9    8.24    0.52
  -6   2   9   11.29    0.77
  -6   2   9   11.71    0.70
  -6   2   9   11.25    1.09
   5  -2  -9    3.55    0.27
   5  -2  -9    2.18    0.45
  -5   2   9    2.92    0.25
  -5   2   9    2.88    0.26
  -5   2   9    2.85    0.25
  -5   2   9    2.35    0.49
   4  -2  -9   17.06    0.74
   4  -2  -9   18.64    0.78
   4  -2  -9   18.66    0.86
   4  -2  -9   17.87    0.70
   4  -2  -9   17.04    0.74
   4  -2  -9   18.08    0.80
  -4   2   9   17.85    0.92
  -4   2   9   17.14    0.71
  -4   2   9   18.04    0.74
  -4   2   9   17.65    0.69
  -4   2   9   18.61    0.86
  -4   2   9   17.59    0.94
  -4   2   9   18.45    0.70
  -4   2   9   18.12    1.16
   3  -2  -9   20.16    0.73
   3  -2  -9   17.96    0.73
   3  -2  -9   18.55    0.91
   3  -2  -9   18.37    1.12
   3  -2  -9   18.99    0.77
  -3   2   9   19.82    0.94
  -3   2   9   20.05    0.74
  -3   2   9   15.59    0.96
  -3   2   9   15.79    0.71
  -3   2   9   17.23    0.91
  -3   2   9   19.29    1.23
   2  -2  -9    8.15    0.74
   2  -2  -9    8.13    0.53
   2  -2  -9   11.21    0.59
   2  -2  -9   11.17    0.62
   2  -2  -9    8.45    0.94
  -2   2   9    8.57    0.71
  -2   2   9    8.18    1.22
  -2   2   9   10.46    0.57
  -2   2   9    8.51    0.72
  -2   2   9    7.43    0.80
   1  -2  -9    5.70    0.57
   1  -2  -9    6.80    0.53
   1  -2  -9    5.17    0.50
   1  -2  -9    4.22    0.69
   1  -2  -9    5.99    0.54
  -1   2   9    3.66    1.22
  -1   2   9    6.17    0.54
  -1   2   9    6.23    0.62
  -1   2   9    5.86    0.51
   0  -2  -9   90.09    2.28
   0  -2  -9   89.85    2.31
   0  -2  -9   88.84    2.28
   0  -2  -9   89.58    2.41
   0  -2  -9   85.45    2.55
   0  -2  -9   88.53    2.55
   0  -2  -9   86.17    2.60
   0   2   9   91.96    2.37
   0   2   9   89.95    2.28
   0   2   9   87.49    2.28
   0   2   9   88.12    2.69
   0   2   9   90.18    2.28
   0   2   9   83.38    2.26
   0   2   9   89.41    2.31
  -1  -2  -9    9.80    0.66
  -1  -2  -9    9.59    0.64
  -1  -2  -9    9.57    0.97
   1   2   9    9.41    0.66
   1   2   9    9.95    0.64
   1   2   9    9.23    0.71
   1   2   9   10.40    0.65
   1   2   9   10.58    0.95
  -2  -2  -9    0.92    0.26
  -2  -2  -9    0.98    0.27
  -2  -2  -9    1.36    0.39
  -2  -2  -9    0.91    0.26
   2   2   9    0.76    0.26
   2   2   9    1.18    0.43
   2   2   9    0.99    0.27
  -3  -2  -9    0.27    0.26
  -3  -2  -9    0.27    0.27
  -3  -2  -9    0.81    0.42
   3   2   9    0.13    0.25
   3   2   9    0.60    0.42
   3   2   9    1.06    0.40
   3   2   9    1.19    0.54
   3   2   9    0.51    0.26
  -4  -2  -9   14.63    1.18
  -4  -2  -9   13.37    0.87
  -4  -2  -9   12.83    0.81
   4   2   9   14.48    1.36
   4   2   9   12.24    0.82
  10  -2  -8    0.43    0.53
 -10   2   8    0.69    0.36
 -10   2   8    0.58    0.56
   9  -2  -8    0.66    0.49
  -9   2   8    0.51    0.38
  -9   2   8    0.39    0.28
  -9   2   8    0.62    0.54
  -9   2   8    0.16    0.50
   8  -2  -8    2.08    0.48
   8  -2  -8    2.50    0.64
  -8   2   8    3.24    0.61
  -8   2   8    2.29    0.34
  -8   2   8    2.18    0.30
  -8   2   8    2.59    0.63
  -8   2   8    2.26    0.52
   7  -2  -8    1.06    0.17
   7  -2  -8    0.68    0.15
   7  -2  -8    0.85    0.17
  -7   2   8    1.03    0.15
  -7   2   8    0.78    0.16
   6  -2  -8    9.19    0.54
   6  -2  -8    8.35    0.48
   6  -2  -8    7.82    0.44
   6  -2  -8    7.56    0.43
   6  -2  -8   10.27    0.65
   6  -2  -8    9.47    0.85
  -6   2   8    9.92    0.64
  -6   2   8    9.90    0.70
  -6   2   8    7.27    0.45
  -6   2   8    7.30    0.41
  -6   2   8    7.76    0.47
  -6   2   8    8.73    0.95
  -6   2   8    8.34    0.49
  -6   2   8    9.08    0.54
   5  -2  -8  103.20    2.63
   5  -2  -8  109.51    2.72
   5  -2  -8  103.75    2.56
   5  -2  -8  107.81    2.89
   5  -2  -8  109.00    3.09
   5  -2  -8  108.03    2.55
  -5   2   8  109.60    2.83
  -5   2   8  106.69    2.56
  -5   2   8  105.47    2.75
  -5   2   8   98.84    2.78
  -5   2   8   97.65    3.46
  -5   2   8  105.37    2.56
  -5   2   8  107.48    2.55
  -5   2   8  105.98    2.69
   4  -2  -8   92.31    2.21
   4  -2  -8   88.40    2.23
   4  -2  -8   90.10    2.35
   4  -2  -8   87.84    2.20
   4  -2  -8   85.79    2.29
   4  -2  -8   90.88    2.20
   4  -2  -8   90.45    2.58
  -4   2   8   89.54    2.42
  -4   2   8   91.17    2.24
  -4   2   8   88.54    2.32
  -4   2   8   87.61    2.40
  -4   2   8   90.61    2.59
  -4   2   8   90.52    2.21
  -4   2   8   89.68    2.22
  -4   2   8   91.51    2.21
   3  -2  -8   76.20    2.25
   3  -2  -8   77.89    1.91
   3  -2  -8   75.36    1.94
   3  -2  -8   76.78    1.92
   3  -2  -8   77.98    1.92
   3  -2  -8   77.36    2.06
  -3   2   8   73.26    2.12
  -3   2   8   75.11    2.28
  -3   2   8   72.95    1.94
  -3   2   8   78.84    1.95
  -3   2   8   75.34    2.10
  -3   2   8   74.95    2.03
  -3   2   8   77.64    1.93
   2  -2  -8  267.38    6.36
   2  -2  -8  271.04    6.63
   2  -2  -8  273.24    6.35
   2  -2  -8  268.76    6.34
   2  -2  -8  275.96    6.33
   2  -2  -8  269.50    6.47
  -2   2   8  272.90    6.37
  -2   2   8  268.16    6.45
  -2   2   8  266.93    6.65
  -2   2   8  276.43    6.33
  -2   2   8  266.76    6.52
  -2   2   8  271.97    6.35
  -2   2   8  267.80    6.35
   1  -2  -8  176.93    4.05
   1  -2  -8  174.97    4.03
   1  -2  -8  167.67    4.27
   1  -2  -8  174.91    4.04
   1  -2  -8  163.53    4.32
   1  -2  -8  164.33    4.17
   1  -2  -8  175.57    4.07
  -1   2   8  171.56    4.03
  -1   2   8  162.46    4.11
  -1   2   8  177.09    4.07
  -1   2   8  155.37    4.00
  -1   2   8  164.73    4.36
  -1   2   8  173.42    4.05
  -1   2   8  168.99    4.22
  -1   2   8  157.70    4.06
   0  -2  -8   13.43    0.70
   0  -2  -8   11.53    0.82
   0  -2  -8   13.54    0.62
   0  -2  -8   10.93    0.93
   0  -2  -8   13.75    0.67
   0  -2  -8   13.31    0.64
   0   2   8   13.97    0.65
   0   2   8   12.97    0.68
   0   2   8   10.64    0.64
   0   2   8   14.39    0.71
   0   2   8   13.81    0.62
   0   2   8   11.07    0.76
   0   2   8   11.22    1.00
  -1  -2  -8   57.82    1.85
  -1  -2  -8   56.04    1.56
  -1  -2  -8   62.62    1.85
  -1  -2  -8   57.26    1.64
  -1  -2  -8   58.80    1.77
  -1  -2  -8   56.03    1.60
  -1  -2  -8   55.14    1.58
   1   2   8   57.59    1.62
   1   2   8   58.78    1.53
   1   2   8   56.94    1.63
   1   2   8   58.58    1.90
   1   2   8   58.63    1.59
   1   2   8   56.76    1.56
   1   2   8   57.14    1.59
  -2  -2  -8   18.51    0.82
  -2  -2  -8   18.40    0.89
  -2  -2  -8   21.48    1.09
  -2  -2  -8   17.92    0.77
  -2  -2  -8   18.52    0.83
  -2  -2  -8   21.37    1.10
   2   2   8   18.57    0.84
   2   2   8   18.64    0.86
   2   2   8   21.29    1.14
   2   2   8   20.47    0.84
   2   2   8   20.79    0.89
  -3  -2  -8    5.08    0.54
  -3  -2  -8    5.49    0.62
  -3  -2  -8    3.64    0.66
  -3  -2  -8    4.38    0.62
   3   2   8    4.75    0.65
   3   2   8    6.78    0.99
  -4  -2  -8   -0.01    0.37
   4   2   8    0.07    0.50
  -5  -2  -8   14.55    0.80
  -5  -2  -8   14.87    1.20
  -5  -2  -8   13.96    0.85
   5   2   8   14.28    1.34
   5   2   8   14.76    0.83
  10  -2  -7   -0.07    0.50
 -10   2   7    0.28    0.52
   9  -2  -7    0.54    0.47
  -9   2   7    0.63    0.27
  -9   2   7    1.18    0.34
  -9   2   7    0.85    0.51
   8  -2  -7   12.30    0.96
  -8   2   7   12.25    0.79
  -8   2   7   13.09    1.08
  -8   2   7   11.35    0.76
  -8   2   7   10.25    0.76
   7  -2  -7   -0.09    0.22
   7  -2  -7    0.05    0.35
   7  -2  -7    0.05    0.24
  -7   2   7    0.04    0.24
  -7   2   7    0.07    0.23
  -7   2   7    0.21    0.36
   6  -2  -7   10.85    0.46
   6  -2  -7   12.78    0.63
   6  -2  -7   11.37    0.43
   6  -2  -7   11.16    0.57
   6  -2  -7   11.37    0.80
   6  -2  -7   11.09    0.43
   6  -2  -7   11.03    0.46
  -6   2   7   11.01    0.68
  -6   2   7   11.09    0.41
  -6   2   7   11.26    0.47
  -6   2   7   12.99    0.92
  -6   2   7   10.79    0.44
  -6   2   7   11.20    0.44
  -6   2   7   12.45    0.80
  -6   2   7   12.29    0.63
   5  -2  -7   13.17    0.62
   5  -2  -7   12.73    0.47
   5  -2  -7   12.62    0.50
   5  -2  -7   13.09    0.48
   5  -2  -7   13.56    0.83
   5  -2  -7   13.71    0.59
   5  -2  -7   13.21    0.47
   5  -2  -7   12.89    0.80
  -5   2   7   14.43    0.92
  -5   2   7   12.16    0.74
  -5   2   7   12.90    0.46
  -5   2   7   12.15    0.54
  -5   2   7   13.40    0.71
  -5   2   7   13.18    0.63
  -5   2   7   12.98    0.49
  -5   2   7   12.88    0.51
  -5   2   7   12.32    0.49
   4  -2  -7    1.84    0.34
   4  -2  -7    1.57    0.30
   4  -2  -7    1.49    0.32
  -4   2   7    1.13    0.15
  -4   2   7    0.95    0.15
  -4   2   7    0.80    0.25
  -4   2   7    0.99    0.26
  -4   2   7    1.27    0.34
   3  -2  -7   44.23    1.29
   3  -2  -7   46.28    1.17
   3  -2  -7   46.61    1.19
   3  -2  -7   45.29    1.18
   3  -2  -7   45.00    1.29
   3  -2  -7   44.87    1.46
  -3   2   7   44.71    1.35
  -3   2   7   44.40    1.36
  -3   2   7   46.32    1.21
  -3   2   7   44.74    1.20
  -3   2   7   44.06    1.48
  -3   2   7   46.30    1.19
  -3   2   7   44.20    1.27
   2  -2  -7    0.33    0.13
   2  -2  -7    0.39    0.13
   2  -2  -7    0.41    0.14
   2  -2  -7    0.42    0.14
  -2   2   7    0.20    0.14
  -2   2   7    0.13    0.21
  -2   2   7    0.20    0.14
   1  -2  -7  233.60    5.37
   1  -2  -7  227.95    5.60
   1  -2  -7  233.45    5.38
   1  -2  -7  230.70    5.48
   1  -2  -7  228.94    5.55
   1  -2  -7  228.51    5.39
   1  -2  -7  236.11    5.38
  -1   2   7  232.99    5.38
  -1   2   7  216.61    5.34
  -1   2   7  227.84    5.63
  -1   2   7  230.35    5.53
  -1   2   7  228.37    5.40
  -1   2   7  215.03    5.66
  -1   2   7  234.06    5.37
   0  -2  -7  129.46    3.42
   0  -2  -7  134.53    3.20
   0  -2  -7  133.71    3.20
   0  -2  -7  134.02    3.22
   0  -2  -7  133.15    3.19
   0  -2  -7  132.62    3.38
   0  -2  -7  131.26    3.32
   0   2   7  130.88    3.46
   0   2   7  134.79    3.23
   0   2   7  134.48    3.19
   0   2   7  134.48    3.21
   0   2   7  136.63    3.36
   0   2   7  127.10    3.21
   0   2   7  130.05    3.22
  -1  -2  -7   51.15    1.57
  -1  -2  -7   48.90    1.58
  -1  -2  -7   48.12    1.35
  -1  -2  -7   47.49    1.34
  -1  -2  -7   48.59    1.38
  -1  -2  -7   48.49    1.32
  -1  -2  -7   48.74    1.50
   1   2   7   47.27    1.38
   1   2   7   48.41    1.30
   1   2   7   54.67    1.52
   1   2   7   47.20    1.31
   1   2   7   48.63    1.61
   1   2   7   47.25    1.37
   1   2   7   48.05    1.34
  -2  -2  -7    3.51    0.55
  -2  -2  -7    4.96    0.68
  -2  -2  -7    4.03    0.45
  -2  -2  -7    4.77    0.70
  -2  -2  -7    5.26    1.27
  -2  -2  -7    5.88    0.56
   2   2   7    4.76    0.70
   2   2   7    4.33    0.44
   2   2   7    5.84    0.57
  -3  -2  -7    4.88    0.50
  -3  -2  -7    6.64    0.84
  -3  -2  -7    4.55    0.55
  -3  -2  -7    4.36    0.61
  -3  -2  -7    6.15    0.77
  -3  -2  -7    5.77    0.65
  -3  -2  -7    4.40    0.56
   3   2   7    5.90    0.67
   3   2   7    6.26    0.76
   3   2   7    4.01    0.54
   3   2   7    3.99    0.58
  -4  -2  -7   43.65    1.56
  -4  -2  -7   43.72    1.28
  -4  -2  -7   42.30    1.23
  -4  -2  -7   41.58    1.30
  -4  -2  -7   43.28    1.28
  -4  -2  -7   41.65    1.52
   4   2   7   43.05    1.71
   4   2   7   40.51    1.28
   4   2   7   41.86    1.27
   4   2   7   41.55    1.47
  -5  -2  -7   10.69    1.00
  -5  -2  -7    9.68    0.66
  -5  -2  -7    9.64    0.72
   5   2   7    9.62    0.67
   5   2   7   10.39    1.14
  -6  -2  -7   10.43    1.11
  -6  -2  -7    9.98    0.68
   6   2   7    8.73    1.37
  10  -2  -6    4.49    1.04
 -10   2   6    3.17    0.83
 -10   2   6    4.97    1.09
   9  -2  -6   16.66    1.10
  -9   2   6   16.91    1.16
  -9   2   6   14.11    0.85
  -9   2   6   16.23    0.77
   8  -2  -6    3.87    0.79
  -8   2   6    3.66    0.59
  -8   2   6    3.83    0.61
  -8   2   6    3.91    0.54
  -8   2   6    4.71    0.87
   7  -2  -6    1.76    0.46
  -7   2   6    2.69    0.78
  -7   2   6    2.10    0.60
  -7   2   6    1.88    0.40
  -7   2   6    1.48    0.34
   6  -2  -6    0.28    0.30
   6  -2  -6    0.11    0.19
   6  -2  -6    0.17    0.20
  -6   2   6    0.19    0.25
  -6   2   6    0.54    0.30
  -6   2   6    0.17    0.22
  -6   2   6    0.27    0.26
  -6   2   6    0.46    0.31
  -6   2   6    0.23    0.20
   5  -2  -6  132.40    3.24
   5  -2  -6  133.51    3.15
   5  -2  -6  135.52    3.15
   5  -2  -6  134.96    3.16
   5  -2  -6  137.71    3.15
   5  -2  -6  131.85    3.40
   5  -2  -6  134.35    3.44
  -5   2   6  131.73    3.28
  -5   2   6  135.95    3.40
  -5   2   6  134.46    3.18
  -5   2   6  136.94    3.14
  -5   2   6  133.75    3.31
  -5   2   6  133.62    3.15
  -5   2   6  132.60    3.24
  -5   2   6  134.05    3.16
  -5   2   6  134.01    3.47
   4  -2  -6  283.57    6.63
   4  -2  -6  285.82    6.36
   4  -2  -6  262.91    6.43
   4  -2  -6  265.24    6.46
   4  -2  -6  276.23    6.37
   4  -2  -6  265.73    6.57
   4  -2  -6  283.63    6.37
  -4   2   6  266.35    6.39
  -4   2   6  276.87    6.51
  -4   2   6  280.47    6.36
  -4   2   6  269.90    6.63
  -4   2   6  276.90    6.37
  -4   2   6  275.49    6.37
  -4   2   6  290.58    6.58
  -4   2   6  274.60    6.38
  -4   2   6  262.72    6.45
   3  -2  -6    9.68    0.39
   3  -2  -6    9.17    0.64
   3  -2  -6    9.85    0.39
   3  -2  -6   10.17    0.39
   3  -2  -6    9.19    0.41
   3  -2  -6    9.44    0.47
   3  -2  -6    9.53    0.48
  -3   2   6   10.66    0.57
  -3   2   6    9.61    0.40
  -3   2   6    9.14    0.40
  -3   2   6    9.10    0.49
  -3   2   6    9.21    0.56
  -3   2   6    8.90    0.68
  -3   2   6    9.89    0.41
   2  -2  -6   69.72    1.73
   2  -2  -6   69.41    1.79
   2  -2  -6   71.65    1.72
   2  -2  -6   69.78    1.92
   2  -2  -6   70.01    1.71
   2  -2  -6   67.77    1.71
  -2   2   6   70.78    1.71
  -2   2   6   68.60    1.72
  -2   2   6   70.00    1.73
  -2   2   6   67.40    1.92
  -2   2   6   72.59    1.86
  -2   2   6   68.38    1.94
  -2   2   6   68.61    1.78
   1  -2  -6   10.70    0.61
   1  -2  -6   10.96    0.53
   1  -2  -6   11.06    0.43
   1  -2  -6   11.57    0.64
   1  -2  -6   10.63    0.46
   1  -2  -6   11.32    0.45
   1  -2  -6   10.74    0.44
  -1   2   6   11.23    0.67
  -1   2   6   10.83    0.44
  -1   2   6   10.95    0.45
  -1   2   6   11.74    0.51
  -1   2   6   11.82    0.59
  -1   2   6   12.26    0.41
  -1   2   6   10.94    0.49
  -1   2   6   10.96    0.47
   0  -2  -6  143.44    3.62
   0  -2  -6  138.63    3.61
   0  -2  -6  147.68    3.49
   0  -2  -6  149.65    3.57
   0  -2  -6  150.06    3.47
   0  -2  -6  146.36    3.66
   0   2   6  149.80    3.60
   0   2   6  142.61    3.48
   0   2   6  147.52    3.49
   0   2   6  147.69    3.48
   0   2   6  147.72    3.46
   0   2   6  139.05    3.51
   0   2   6  146.19    3.50
   0   2   6  147.74    3.69
  -1  -2  -6    7.63    0.62
  -1  -2  -6    7.78    0.47
  -1  -2  -6    7.37    0.44
  -1  -2  -6    7.02    0.60
  -1  -2  -6    7.94    0.46
  -1  -2  -6    7.32    0.55
  -1  -2  -6    7.48    0.40
  -1  -2  -6    7.28    0.42
   1   2   6    6.98    0.46
   1   2   6    7.04    0.41
   1   2   6    6.37    0.55
   1   2   6    7.86    0.43
   1   2   6    6.83    0.62
   1   2   6    7.43    0.45
   1   2   6    8.46    0.40
  -2  -2  -6   12.43    0.72
  -2  -2  -6   13.03    0.57
  -2  -2  -6   12.56    0.65
  -2  -2  -6   13.18    0.55
  -2  -2  -6   13.01    0.78
  -2  -2  -6   13.05    0.60
  -2  -2  -6   12.80    0.77
  -2  -2  -6   12.96    0.53
   2   2   6   12.69    0.52
   2   2   6   12.37    0.76
   2   2   6   12.20    0.64
   2   2   6   12.68    0.55
   2   2   6   12.46    0.58
   2   2   6   12.50    0.55
   2   2   6   12.83    0.69
  -3  -2  -6   58.05    1.50
  -3  -2  -6   57.11    1.65
  -3  -2  -6   58.07    1.55
  -3  -2  -6   57.37    1.74
  -3  -2  -6   57.89    1.52
  -3  -2  -6   57.58    1.75
   3   2   6   56.50    1.67
   3   2   6   56.46    1.51
   3   2   6   56.81    1.52
   3   2   6   57.07    1.54
   3   2   6   57.13    1.65
   3   2   6   56.75    1.75
   3   2   6   51.80    2.33
  -4  -2  -6    1.14    0.21
  -4  -2  -6    1.60    0.23
  -4  -2  -6    1.34    0.35
  -4  -2  -6    2.24    0.68
  -4  -2  -6    1.60    0.22
  -4  -2  -6    1.22    0.23
  -4  -2  -6    1.91    0.37
   4   2   6    1.28    0.29
   4   2   6    1.08    0.21
   4   2   6    1.68    0.49
   4   2   6    1.64    0.46
   4   2   6    1.26    0.22
  -5  -2  -6    0.44    0.33
  -5  -2  -6    0.00    0.20
  -5  -2  -6    0.44    0.21
  -5  -2  -6   -0.04    0.19
  -5  -2  -6    0.45    0.22
  -5  -2  -6    0.16    0.35
   5   2   6    0.18    0.45
   5   2   6   -0.11    0.34
   5   2   6    0.29    0.21
  -6  -2  -6    1.69    0.27
  -6  -2  -6    2.39    0.50
  -6  -2  -6    1.78    0.26
   6   2   6    1.96    0.26
   6   2   6    2.00    0.60
 -10   2   5    3.60    0.94
 -10   2   5    3.77    0.81
   9  -2  -5    0.29    0.41
  -9   2   5    0.56    0.40
  -9   2   5    0.35    0.23
   8  -2  -5   14.66    0.94
  -8   2   5   12.64    0.74
  -8   2   5   13.66    0.82
  -8   2   5   14.58    0.80
  -8   2   5   14.61    0.67
  -8   2   5   14.69    0.98
   7  -2  -5   40.16    1.37
  -7   2   5   41.36    1.41
  -7   2   5   38.87    1.23
  -7   2   5   40.02    1.28
  -7   2   5   39.08    1.18
  -7   2   5   37.62    1.36
  -7   2   5   39.12    1.22
  -7   2   5   40.15    1.39
   6  -2  -5    3.90    0.59
   6  -2  -5    3.35    0.44
  -6   2   5    3.62    0.46
  -6   2   5    4.02    0.55
  -6   2   5    3.46    0.48
  -6   2   5    3.66    0.44
  -6   2   5    3.27    0.59
   5  -2  -5  289.33    6.65
   5  -2  -5  293.64    6.66
   5  -2  -5  298.07    6.70
   5  -2  -5  289.57    6.65
   5  -2  -5  283.77    6.78
   5  -2  -5  287.77    6.75
   5  -2  -5  283.57    6.89
  -5   2   5  285.70    6.66
  -5   2   5  292.14    6.92
  -5   2   5  281.87    6.79
  -5   2   5  295.09    6.78
  -5   2   5  280.91    6.78
  -5   2   5  290.06    6.94
  -5   2   5  292.41    6.65
   4  -2  -5   41.96    1.01
   4  -2  -5   40.74    1.02
   4  -2  -5   40.11    1.10
   4  -2  -5   41.49    1.02
   4  -2  -5   41.10    1.26
   4  -2  -5   40.02    1.23
   4  -2  -5   38.96    1.10
   4  -2  -5   41.68    1.01
  -4   2   5   41.19    1.02
  -4   2   5   39.11    1.27
  -4   2   5   39.72    1.16
  -4   2   5   39.66    1.11
  -4   2   5   42.46    1.01
  -4   2   5   41.87    1.24
  -4   2   5   40.00    1.02
  -4   2   5   40.98    1.02
  -4   2   5   40.49    1.08
   3  -2  -5   74.40    1.75
   3  -2  -5   73.58    1.97
   3  -2  -5   74.38    1.75
   3  -2  -5   69.64    1.75
   3  -2  -5   73.72    1.82
   3  -2  -5   71.98    1.82
  -3   2   5   74.22    1.74
  -3   2   5   70.35    1.97
  -3   2   5   73.27    1.76
  -3   2   5   71.31    1.81
  -3   2   5   70.03    1.75
  -3   2   5   71.38    1.91
  -3   2   5   73.49    1.75
  -3   2   5   73.22    1.87
   2  -2  -5  182.84    4.24
   2  -2  -5  174.44    4.27
   2  -2  -5  173.38    4.53
   2  -2  -5  178.49    4.29
   2  -2  -5  187.63    4.25
  -2   2   5  184.28    4.23
  -2   2   5  182.15    4.25
  -2   2   5  181.95    4.38
  -2   2   5  185.91    4.34
  -2   2   5  183.74    4.24
  -2   2   5  186.65    4.25
  -2   2   5  177.97    4.29
   1  -2  -5    4.81    0.31
   1  -2  -5    5.75    0.38
   1  -2  -5    5.17    0.72
   1  -2  -5    5.12    0.33
   1  -2  -5    4.95    0.44
   1  -2  -5    4.69    0.35
   1  -2  -5    4.91    0.30
  -1   2   5    4.76    0.29
  -1   2   5    5.33    0.50
  -1   2   5    4.76    0.31
  -1   2   5    4.96    0.34
  -1   2   5    5.45    0.53
  -1   2   5    5.02    0.32
   0  -2  -5  228.49    5.30
   0  -2  -5  233.37    5.31
   0  -2  -5  217.32    5.56
   0  -2  -5  230.72    5.30
   0  -2  -5  226.73    5.42
   0  -2  -5  212.35    5.34
   0   2   5  224.83    5.41
   0   2   5  231.20    5.31
   0   2   5  230.95    5.30
   0   2   5  228.47    5.47
   0   2   5  235.33    5.31
   0   2   5  232.56    5.41
   0   2   5  220.14    5.30
  -1  -2  -5  186.40    4.37
  -1  -2  -5  181.21    4.45
  -1  -2  -5  175.84    4.38
  -1  -2  -5  184.51    4.34
  -1  -2  -5  185.95    4.42
  -1  -2  -5  181.90    4.33
  -1  -2  -5  185.80    4.33
  -1  -2  -5  184.43    4.49
   1   2   5  184.52    4.35
   1   2   5  188.03    4.34
   1   2   5  185.04    4.33
   1   2   5  180.66    4.50
   1   2   5  177.63    4.37
   1   2   5  189.09    4.44
   1   2   5  189.20    4.32
  -2  -2  -5    5.80    0.55
  -2  -2  -5    6.12    0.40
  -2  -2  -5    6.07    0.47
  -2  -2  -5    5.93    0.37
  -2  -2  -5    6.04    0.55
  -2  -2  -5    6.16    0.37
   2   2   5    5.62    0.45
   2   2   5    5.50    0.37
   2   2   5    5.95    0.35
   2   2   5    5.16    0.49
   2   2   5    6.21    0.39
   2   2   5    6.19    0.39
   2   2   5    5.85    0.54
  -3  -2  -5   -0.13    0.25
  -3  -2  -5    0.01    0.15
  -3  -2  -5   -0.09    0.15
  -3  -2  -5   -0.06    0.14
  -3  -2  -5    0.16    0.15
   3   2   5    0.06    0.15
   3   2   5   -0.11    0.25
   3   2   5   -0.03    0.15
   3   2   5    0.10    0.14
   3   2   5   -0.12    0.13
   3   2   5   -0.08    0.25
   3   2   5    0.00    0.30
  -4  -2  -5   56.38    1.48
  -4  -2  -5   55.92    1.47
  -4  -2  -5   51.83    1.69
  -4  -2  -5   56.40    1.67
  -4  -2  -5   55.40    1.67
  -4  -2  -5   55.51    1.69
   4   2   5   54.86    1.44
   4   2   5   55.07    1.46
   4   2   5   55.89    1.47
   4   2   5   55.31    1.66
   4   2   5   55.24    1.60
  -5  -2  -5    0.02    0.18
  -5  -2  -5   -0.19    0.19
  -5  -2  -5    0.03    0.19
  -5  -2  -5    0.14    0.32
  -5  -2  -5   -0.14    0.19
   5   2   5   -0.16    0.19
   5   2   5   -0.15    0.25
   5   2   5   -0.25    0.19
   5   2   5    0.10    0.42
  -6  -2  -5    4.12    0.54
  -6  -2  -5    4.75    0.78
  -6  -2  -5    5.64    0.73
  -6  -2  -5    4.38    0.49
   6   2   5    4.59    0.50
   6   2   5    5.75    1.00
  -7  -2  -5   -0.16    0.21
  -7  -2  -5   -0.09    0.36
  -7  -2  -5    0.05    0.22
   7   2   5   -0.02    0.52
 -10   2   4    1.49    0.45
 -10   2   4    0.83    0.39
  -9   2   4    1.07    0.25
  -9   2   4    1.16    0.35
  -9   2   4    1.25    0.40
   8  -2  -4   -0.01    0.34
  -8   2   4    0.15    0.32
  -8   2   4    0.18    0.34
  -8   2   4    0.02    0.33
  -8   2   4    0.00    0.19
  -8   2   4   -0.14    0.25
   7  -2  -4   11.16    0.78
   7  -2  -4   11.23    0.79
  -7   2   4   10.83    0.75
  -7   2   4   11.16    0.73
  -7   2   4   11.66    0.79
  -7   2   4   10.82    0.64
  -7   2   4   11.06    0.82
  -7   2   4   10.65    0.64
  -7   2   4   11.37    0.57
  -7   2   4   10.42    0.69
   6  -2  -4   17.06    0.65
   6  -2  -4   15.50    0.78
   6  -2  -4   14.69    0.75
  -6   2   4   14.68    0.64
  -6   2   4   15.08    0.77
  -6   2   4   14.77    0.61
  -6   2   4   15.39    0.78
  -6   2   4   15.50    0.70
  -6   2   4   14.21    0.64
  -6   2   4   15.23    0.74
  -6   2   4   14.68    0.74
   5  -2  -4    0.90    0.19
   5  -2  -4    0.61    0.24
   5  -2  -4    0.91    0.24
   5  -2  -4    0.64    0.18
  -5   2   4    0.61    0.22
  -5   2   4    0.81    0.20
  -5   2   4    0.78    0.24
   4  -2  -4  143.60    3.45
   4  -2  -4  143.76    3.55
   4  -2  -4  138.13    3.36
   4  -2  -4  150.12    3.36
   4  -2  -4  143.51    3.46
   4  -2  -4  138.27    3.38
   4  -2  -4  149.20    3.37
  -4   2   4  142.40    3.46
  -4   2   4  144.56    3.48
  -4   2   4  147.44    3.35
  -4   2   4  145.08    3.58
  -4   2   4  145.68    3.36
  -4   2   4  152.98    3.57
  -4   2   4  146.74    3.46
  -4   2   4  145.11    3.37
   3  -2  -4  354.18    7.90
   3  -2  -4  329.87    7.96
   3  -2  -4  346.54    7.90
   3  -2  -4  335.00    7.97
   3  -2  -4  333.08    8.05
   3  -2  -4  353.35    7.91
   3  -2  -4  347.54    8.08
  -3   2   4  346.04    7.91
  -3   2   4  339.34    8.08
  -3   2   4  346.12    7.91
  -3   2   4  337.58    7.96
  -3   2   4  354.01    8.06
  -3   2   4  342.25    7.93
  -3   2   4  346.86    7.90
   2  -2  -4   64.46    1.62
   2  -2  -4   64.17    1.57
   2  -2  -4   66.64    1.58
   2  -2  -4   67.27    1.57
   2  -2  -4   67.02    1.73
   2  -2  -4   66.13    1.58
  -2   2   4   66.01    1.58
  -2   2   4   64.12    1.58
  -2   2   4   66.06    1.67
  -2   2   4   64.66    1.73
  -2   2   4   65.89    1.57
  -2   2   4   65.83    1.58
  -2   2   4   66.29    1.68
  -2   2   4   64.64    1.61
   1  -2  -4   55.26    1.46
   1  -2  -4   55.52    1.37
   1  -2  -4   56.33    1.41
   1  -2  -4   56.17    1.36
   1  -2  -4   56.12    1.37
  -1   2   4   58.35    1.47
  -1   2   4   56.34    1.52
  -1   2   4   56.04    1.36
  -1   2   4   55.49    1.37
  -1   2   4   55.42    1.37
  -1   2   4   56.49    1.38
   0  -2  -4    2.79    0.27
   0  -2  -4    2.50    0.27
   0  -2  -4    2.89    0.25
   0  -2  -4    2.62    0.25
   0   2   4    2.94    0.28
   0   2   4    2.16    0.24
   0   2   4    2.60    0.27
   0   2   4    2.68    0.25
  -1  -2  -4  494.19   11.31
  -1  -2  -4  503.35   11.31
  -1  -2  -4  487.54   11.31
  -1  -2  -4  488.68   11.44
  -1  -2  -4  495.18   11.32
  -1  -2  -4  489.43   11.41
  -1  -2  -4  497.22   11.35
   1   2   4  476.71   11.45
   1   2   4  500.14   11.31
   1   2   4  503.79   11.32
   1   2   4  470.01   11.40
   1   2   4  480.32   11.50
   1   2   4  482.52   11.35
   1   2   4  504.79   11.32
  -2  -2  -4   45.27    1.28
  -2  -2  -4   46.04    1.18
  -2  -2  -4   44.69    1.17
  -2  -2  -4   46.28    1.16
  -2  -2  -4   46.34    1.16
  -2  -2  -4   41.56    1.30
   2   2   4   45.15    1.17
   2   2   4   45.43    1.16
   2   2   4   42.40    1.26
   2   2   4   42.58    1.25
   2   2   4   46.29    1.15
   2   2   4   44.66    1.32
   2   2   4   45.02    1.18
  -3  -2  -4   19.19    0.80
  -3  -2  -4   19.43    0.64
  -3  -2  -4   19.80    0.63
  -3  -2  -4   20.06    0.61
  -3  -2  -4   17.94    0.78
  -3  -2  -4   19.17    0.62
  -3  -2  -4   19.13    0.75
   3   2   4   19.21    0.62
   3   2   4   18.53    0.75
   3   2   4   19.07    0.79
   3   2   4   18.21    0.72
   3   2   4   19.18    0.88
   3   2   4   18.73    0.57
   3   2   4   19.01    0.61
   3   2   4   19.42    0.60
   3   2   4   17.60    0.65
  -4  -2  -4   19.67    0.67
  -4  -2  -4   20.66    0.68
  -4  -2  -4   19.76    0.86
  -4  -2  -4   20.32    0.86
  -4  -2  -4   20.61    0.89
  -4  -2  -4   19.81    0.70
  -4  -2  -4   20.42    0.66
   4   2   4   20.19    0.87
   4   2   4   20.04    0.67
   4   2   4   20.45    0.65
   4   2   4   19.83    0.79
   4   2   4   19.76    0.98
   4   2   4   19.72    0.69
   4   2   4   20.23    0.66
   4   2   4   20.81    0.63
  -5  -2  -4    0.52    0.17
  -5  -2  -4    0.79    0.29
  -5  -2  -4    0.51    0.19
  -5  -2  -4    0.59    0.18
  -5  -2  -4    0.61    0.22
   5   2   4    0.49    0.18
   5   2   4    0.59    0.25
   5   2   4    0.66    0.20
   5   2   4    0.57    0.17
  -6  -2  -4   -0.20    0.30
  -6  -2  -4    0.15    0.32
   6   2   4    0.35    0.44
   6   2   4   -0.07    0.25
  -7  -2  -4    0.44    0.33
  -7  -2  -4    0.34    0.22
  -7  -2  -4    0.77    0.36
   7   2   4    0.54    0.49
  -8  -2  -4    1.21    0.31
  -8  -2  -4    1.23    0.25
   8   2   4    2.06    0.67
 -10   2   3    2.37    0.45
  -9   2   3    1.16    0.36
  -9   2   3    1.15    0.47
  -9   2   3    1.07    0.25
  -8   2   3    1.86    0.46
  -8   2   3    1.42    0.35
  -8   2   3    1.20    0.32
  -8   2   3    1.39    0.32
  -8   2   3    1.34    0.31
   7  -2  -3   18.87    0.92
   7  -2  -3   20.14    0.92
  -7   2   3   18.72    0.89
  -7   2   3   19.25    0.90
  -7   2   3   19.42    0.85
  -7   2   3   18.88    0.85
  -7   2   3   19.03    0.96
  -7   2   3   19.47    0.90
  -7   2   3   18.58    0.81
  -7   2   3   19.17    0.71
   6  -2  -3   -0.04    0.23
   6  -2  -3   -0.27    0.23
  -6   2   3   -0.12    0.18
  -6   2   3   -0.21    0.26
  -6   2   3    0.08    0.24
  -6   2   3   -0.16    0.23
  -6   2   3   -0.07    0.20
  -6   2   3   -0.09    0.20
  -6   2   3    0.11    0.23
   5  -2  -3   91.69    2.23
   5  -2  -3   88.44    2.31
   5  -2  -3   90.19    2.33
  -5   2   3   90.97    2.33
  -5   2   3   90.13    2.32
  -5   2   3   93.27    2.32
  -5   2   3   85.83    2.24
  -5   2   3   88.03    2.30
  -5   2   3   90.36    2.34
  -5   2   3   88.30    2.23
   4  -2  -3    4.44    0.42
   4  -2  -3    4.10    0.42
   4  -2  -3    4.97    0.33
   4  -2  -3    4.20    0.33
  -4   2   3    4.88    0.66
  -4   2   3    4.77    0.41
  -4   2   3    4.70    0.41
  -4   2   3    4.43    0.33
  -4   2   3    4.60    0.43
  -4   2   3    3.77    0.37
  -4   2   3    4.14    0.34
   3  -2  -3    3.44    0.17
   3  -2  -3    3.12    0.16
   3  -2  -3    3.12    0.16
   3  -2  -3    3.49    0.33
   3  -2  -3    3.05    0.25
   3  -2  -3    3.26    0.26
  -3   2   3    3.06    0.29
  -3   2   3    3.43    0.17
  -3   2   3    2.56    0.27
  -3   2   3    3.03    0.36
  -3   2   3    3.26    0.18
   2  -2  -3  277.63    6.62
   2  -2  -3  286.13    6.69
   2  -2  -3  290.33    6.56
   2  -2  -3  273.66    6.59
   2  -2  -3  287.46    6.57
   2  -2  -3  289.01    6.57
  -2   2   3  289.12    6.56
  -2   2   3  281.11    6.69
  -2   2   3  287.87    6.57
  -2   2   3  288.21    6.66
  -2   2   3  286.66    6.57
  -2   2   3  289.73    6.57
   1  -2  -3  172.87    4.16
   1  -2  -3  177.95    4.05
   1  -2  -3  172.62    4.08
   1  -2  -3  176.79    4.06
   1  -2  -3  179.74    4.06
   1  -2  -3  176.18    4.06
  -1   2   3  174.54    4.06
  -1   2   3  177.63    4.06
  -1   2   3  172.02    4.09
  -1   2   3  180.71    4.06
  -1   2   3  169.24    4.12
  -1   2   3  171.71    4.16
   0  -2  -3   18.94    0.47
   0  -2  -3   16.40    0.57
   0  -2  -3   17.46    0.47
   0  -2  -3   16.56    0.48
   0  -2  -3   16.71    0.47
   0  -2  -3   16.20    0.47
   0   2   3   16.30    0.48
   0   2   3   17.34    0.47
   0   2   3   16.85    0.46
   0   2   3   18.17    0.55
   0   2   3   16.32    0.47
   0   2   3   15.94    0.57
   1   2   3  537.18   12.34
  -2  -2  -3   22.32    0.80
  -2  -2  -3   23.69    0.64
  -2  -2  -3   21.80    0.76
  -2  -2  -3   23.59    0.65
  -2  -2  -3   22.91    0.66
  -2  -2  -3   21.17    0.76
  -2  -2  -3   23.12    0.66
   2   2   3   22.22    0.65
   2   2   3   22.53    0.80
   2   2   3   23.47    0.83
   2   2   3   23.17    0.66
   2   2   3   23.89    0.65
   2   2   3   19.91    0.74
   2   2   3   21.74    0.76
   2   2   3   21.61    0.73
  -3  -2  -3  248.13    5.88
  -3  -2  -3  244.70    5.86
  -3  -2  -3  243.29    5.94
  -3  -2  -3  248.61    5.77
  -3  -2  -3  249.06    5.76
  -3  -2  -3  254.04    5.75
  -3  -2  -3  248.09    5.75
   3   2   3  231.70    5.89
   3   2   3  250.16    5.98
   3   2   3  252.80    5.76
   3   2   3  248.85    5.76
   3   2   3  253.41    5.76
   3   2   3  241.65    5.75
   3   2   3  255.38    5.75
   3   2   3  241.58    5.88
  -4  -2  -3   85.55    2.11
  -4  -2  -3   85.43    2.10
  -4  -2  -3   85.10    2.23
  -4  -2  -3   85.82    2.29
  -4  -2  -3   84.93    2.09
  -4  -2  -3   85.73    2.28
  -4  -2  -3   88.67    2.09
   4   2   3   86.02    2.09
   4   2   3   83.85    2.18
   4   2   3   85.33    2.28
   4   2   3   85.19    2.10
   4   2   3   83.99    2.09
   4   2   3   85.84    2.12
   4   2   3   88.48    2.38
   4   2   3   86.74    2.08
  -5  -2  -3   -0.01    0.34
  -5  -2  -3    0.42    0.28
   5   2   3    0.63    0.36
  -6  -2  -3    0.13    0.17
  -6  -2  -3    0.19    0.16
  -6  -2  -3    0.03    0.21
  -6  -2  -3    0.13    0.28
  -6  -2  -3    0.18    0.18
   6   2   3    0.20    0.18
   6   2   3    0.44    0.24
   6   2   3   -0.03    0.17
   6   2   3   -0.04    0.16
  -7  -2  -3    1.15    0.20
  -7  -2  -3    1.27    0.22
  -7  -2  -3    1.15    0.20
  -7  -2  -3    1.02    0.20
   7   2   3    2.02    0.58
   7   2   3    1.04    0.21
  -8  -2  -3   11.02    0.65
  -8  -2  -3   11.32    0.59
  -8  -2  -3   13.22    0.90
   8   2   3   14.99    1.25
 -10   2   2    0.30    0.40
 -10   2   2    0.64    0.39
   9  -2  -2   16.01    1.17
  -9   2   2   17.04    1.02
  -9   2   2   14.06    0.97
  -9   2   2   15.60    0.78
   8  -2  -2   29.98    1.33
  -8   2   2   31.07    1.17
  -8   2   2   28.90    1.13
  -8   2   2   29.60    1.17
  -8   2   2   30.54    1.00
  -8   2   2   29.68    1.20
   7  -2  -2    4.81    0.65
   7  -2  -2    5.25    0.73
  -7   2   2    5.93    0.63
  -7   2   2    5.26    0.62
  -7   2   2    5.82    0.49
  -7   2   2    5.11    0.67
  -7   2   2    5.55    0.58
  -7   2   2    5.39    0.58
  -7   2   2    5.98    0.73
   6  -2  -2   89.61    2.34
   6  -2  -2   87.16    2.38
  -6   2   2   89.43    2.35
  -6   2   2   90.75    2.33
  -6   2   2   89.42    2.30
  -6   2   2   87.41    2.35
  -6   2   2   91.01    2.29
  -6   2   2   88.31    2.21
  -6   2   2   88.04    2.39
  -6   2   2   85.97    2.30
   5  -2  -2  283.64    6.86
   5  -2  -2  292.20    6.84
   5  -2  -2  283.57    6.83
  -5   2   2  291.14    6.83
  -5   2   2  296.13    6.82
  -5   2   2  292.72    6.85
  -5   2   2  287.31    6.82
  -5   2   2  282.35    6.79
  -5   2   2  297.65    6.79
  -5   2   2  285.77    6.75
  -5   2   2  284.60    6.86
   4  -2  -2  113.02    2.84
   4  -2  -2  114.96    2.79
   4  -2  -2  117.22    2.85
  -4   2   2  113.81    2.85
  -4   2   2  112.71    2.79
  -4   2   2  113.08    2.78
  -4   2   2  116.29    2.83
  -4   2   2  118.03    2.80
  -4   2   2  119.82    2.83
  -4   2   2  120.54    2.84
  -4   2   2  112.90    2.84
   3  -2  -2  307.05    6.98
   3  -2  -2  297.69    6.92
  -3   2   2  297.20    6.97
  -3   2   2  295.08    6.92
  -3   2   2  302.06    6.97
  -3   2   2  285.48    6.96
  -3   2   2  296.37    6.93
  -3   2   2  297.14    6.93
  -3   2   2  310.31    6.98
   2  -2  -2   59.91    1.48
   2  -2  -2   59.05    1.38
   2  -2  -2   57.97    1.42
   2  -2  -2   59.77    1.49
   2  -2  -2   59.63    1.38
   2  -2  -2   60.93    1.45
   2  -2  -2   60.18    1.39
  -2   2   2   60.23    1.39
  -2   2   2   57.94    1.42
  -2   2   2   56.31    1.39
  -2   2   2   59.67    1.49
  -2   2   2   60.59    1.38
  -2   2   2   54.56    1.49
  -2   2   2   59.01    1.45
  -2   2   2   60.46    1.49
  -2   2   2   64.21    1.42
  -2   2   2   58.85    1.39
   0  -2  -2  300.49    6.83
   0   2   2  288.99    6.79
   1   2   2  403.89    9.32
  -2  -2  -2   20.10    0.56
  -2  -2  -2   19.67    0.67
  -2  -2  -2   20.37    0.55
  -2  -2  -2   20.75    0.55
  -2  -2  -2   20.29    0.65
  -2  -2  -2   20.66    0.63
  -2  -2  -2   20.29    0.56
   2   2   2   20.75    0.55
   2   2   2   20.11    0.56
   2   2   2   20.59    0.55
   2   2   2   18.51    0.63
   2   2   2   19.38    0.67
   2   2   2   20.69    0.55
   2   2   2   19.75    0.70
   2   2   2   20.96    0.61
  -3  -2  -2   76.30    1.75
  -3  -2  -2   72.45    1.75
  -3  -2  -2   71.24    1.90
  -3  -2  -2   72.01    1.75
  -3  -2  -2   73.09    1.76
  -3  -2  -2   71.66    1.83
   3   2   2   73.13    1.95
   3   2   2   73.01    1.75
   3   2   2   69.22    1.80
   3   2   2   72.95    1.78
   3   2   2   75.44    1.81
   3   2   2   72.82    1.75
   3   2   2   70.19    1.88
  -4  -2  -2    0.37    0.37
  -4  -2  -2    0.04    0.11
  -4  -2  -2    0.07    0.10
  -4  -2  -2    0.35    0.25
  -4  -2  -2    0.27    0.11
  -4  -2  -2    0.14    0.11
   4   2   2    0.29    0.15
   4   2   2    0.27    0.12
   4   2   2    0.15    0.27
   4   2   2    0.03    0.10
   4   2   2    0.11    0.10
   4   2   2    0.00    0.05
   4   2   2    0.10    0.14
  -5  -2  -2   23.05    0.66
  -5  -2  -2   21.86    0.91
  -5  -2  -2   21.97    0.66
  -5  -2  -2   22.35    0.81
  -5  -2  -2   22.56    0.68
  -5  -2  -2   21.91    0.69
  -5  -2  -2   22.07    0.91
   5   2   2   22.69    0.66
   5   2   2   22.15    0.66
   5   2   2   22.58    0.77
   5   2   2   21.61    0.67
   5   2   2   22.48    1.01
   5   2   2   21.45    0.67
   5   2   2   21.57    0.75
  -6  -2  -2   10.47    0.76
  -6  -2  -2    9.50    0.81
  -6  -2  -2    8.96    0.43
  -6  -2  -2    8.39    0.59
  -6  -2  -2    9.34    0.65
  -6  -2  -2    8.78    0.46
  -6  -2  -2    9.49    0.73
  -6  -2  -2    8.88    0.53
   6   2   2    9.16    0.47
   6   2   2    8.87    0.44
   6   2   2    9.77    0.60
   6   2   2    9.49    0.60
   6   2   2    9.12    0.47
   6   2   2   10.41    1.43
   6   2   2    8.61    0.45
  -7  -2  -2    0.21    0.18
  -7  -2  -2    0.17    0.15
  -7  -2  -2    0.16    0.28
   7   2   2    0.56    0.27
   7   2   2    0.31    0.26
   7   2   2    0.02    0.20
   7   2   2    0.46    0.18
  -8  -2  -2    2.13    0.49
  -8  -2  -2    2.47    0.47
  -8  -2  -2    1.32    0.22
   8   2   2    1.54    0.34
   8   2   2    1.80    0.39
  -9  -2  -2   10.83    1.20
  -9  -2  -2   11.13    0.55
   9   2   2   11.76    1.35
  10  -2  -1    0.79    0.57
 -10   2   1    1.01    0.44
   9  -2  -1   11.53    1.16
  -9   2   1   10.22    0.78
  -9   2   1   10.23    0.86
  -9   2   1    9.79    0.79
  -9   2   1   10.39    0.96
   8  -2  -1   20.98    1.19
  -8   2   1   19.42    0.96
  -8   2   1   17.25    0.89
  -8   2   1   20.43    0.85
  -8   2   1   19.74    1.05
   7  -2  -1   10.59    0.86
  -7   2   1    9.06    0.78
  -7   2   1    9.47    0.69
  -7   2   1    7.89    0.78
  -7   2   1   10.09    0.91
  -7   2   1    9.06    0.69
  -7   2   1    9.24    0.59
  -7   2   1    9.74    0.84
   6  -2  -1   43.61    1.31
   6  -2  -1   44.60    1.42
  -6   2   1   42.58    1.27
  -6   2   1   42.93    1.37
  -6   2   1   44.36    1.35
  -6   2   1   48.92    1.24
  -6   2   1   42.06    1.37
  -6   2   1   42.81    1.41
   5  -2  -1   18.70    0.80
   5  -2  -1   21.57    0.76
   5  -2  -1   22.23    0.83
  -5   2   1   21.14    0.81
  -5   2   1   20.14    0.68
  -5   2   1   21.22    0.77
  -5   2   1   21.92    0.82
  -5   2   1   20.29    0.94
  -5   2   1   20.00    0.80
  -5   2   1   20.81    0.74
   4  -2  -1  148.46    3.49
   4  -2  -1  145.21    3.53
   4  -2  -1  144.21    3.52
   4  -2  -1  139.75    3.50
  -4   2   1  143.88    3.45
  -4   2   1  144.07    3.53
  -4   2   1  148.91    3.48
  -4   2   1  143.86    3.52
  -4   2   1  149.17    3.52
  -4   2   1  143.91    3.47
   1  -2  -1   27.90    0.59
   1  -2  -1   27.36    0.64
   1  -2  -1   26.39    0.60
   1  -2  -1   23.77    0.59
   1  -2  -1   26.57    0.65
   1  -2  -1   24.00    0.64
  -1   2   1   22.04    0.59
  -1   2   1   23.09    0.59
  -1   2   1   27.03    0.59
  -1   2   1   23.10    0.63
  -1   2   1   25.41    0.59
  -1   2   1   25.40    0.64
  -1   2   1   22.79    0.61
   0   2   1  161.25    3.84
  -1  -2  -1   69.34    1.64
  -1  -2  -1   72.18    1.65
  -1  -2  -1   71.11    1.64
  -1  -2  -1   68.31    1.67
  -1  -2  -1   69.46    1.64
  -1  -2  -1   68.28    1.67
   1   2   1   69.85    1.64
   1   2   1   70.58    1.64
   1   2   1   67.61    1.72
   1   2   1   68.89    1.64
   1   2   1   77.66    1.67
   1   2   1   67.02    1.64
  -2  -2  -1  145.35    3.42
  -2  -2  -1  146.11    3.53
  -2  -2  -1  145.70    3.51
  -2  -2  -1  148.40    3.46
  -2  -2  -1  146.42    3.43
  -2  -2  -1  146.82    3.42
  -2  -2  -1  152.47    3.50
  -2  -2  -1  150.10    3.42
   2   2   1  146.74    3.42
   2   2   1  149.07    3.42
   2   2   1  144.90    3.44
   2   2   1  147.40    3.42
   2   2   1  149.09    3.47
  -3  -2  -1    7.90    0.29
  -3  -2  -1    7.30    0.30
  -3  -2  -1    8.17    0.28
  -3  -2  -1    7.30    0.43
  -3  -2  -1    8.27    0.35
  -3  -2  -1    7.29    0.30
  -3  -2  -1    7.13    0.43
  -3  -2  -1    7.77    0.47
   3   2   1    7.22    0.47
   3   2   1    7.68    0.29
   3   2   1    7.53    0.28
   3   2   1    7.34    0.29
   3   2   1    7.81    0.35
   3   2   1    8.99    0.33
  -4  -2  -1   41.77    1.25
  -4  -2  -1   40.21    1.18
  -4  -2  -1   42.41    1.09
  -4  -2  -1   40.09    1.00
  -4  -2  -1   38.29    1.01
  -4  -2  -1   38.72    1.01
  -4  -2  -1   42.79    1.20
  -4  -2  -1   38.31    1.02
   4   2   1   38.90    1.01
   4   2   1   41.15    1.25
   4   2   1   42.55    1.07
   4   2   1   36.54    1.05
   4   2   1   40.12    1.01
   4   2   1   38.37    1.02
   4   2   1   40.76    1.09
  -5  -2  -1   29.82    0.78
  -5  -2  -1   29.12    1.01
  -5  -2  -1   30.40    1.03
  -5  -2  -1   30.03    0.98
  -5  -2  -1   28.21    0.79
  -5  -2  -1   30.47    0.90
  -5  -2  -1   28.32    0.80
  -5  -2  -1   29.38    0.80
  -5  -2  -1   30.07    1.09
   5   2   1   28.91    1.10
   5   2   1   28.80    0.78
   5   2   1   29.15    0.78
   5   2   1   28.68    0.80
   5   2   1   30.83    0.88
   5   2   1   29.65    0.91
   5   2   1   28.19    0.80
  -6  -2  -1   77.79    2.04
  -6  -2  -1   79.07    2.17
  -6  -2  -1   76.38    2.27
  -6  -2  -1   78.67    1.91
  -6  -2  -1   79.20    1.94
  -6  -2  -1   80.08    1.93
  -6  -2  -1   80.51    1.90
  -6  -2  -1   76.78    2.18
  -6  -2  -1   80.54    2.42
   6   2   1   79.69    1.91
   6   2   1   78.79    1.93
   6   2   1   77.74    2.03
   6   2   1   81.37    1.92
   6   2   1   80.54    2.08
   6   2   1   79.55    1.93
   6   2   1   80.09    2.30
  -7  -2  -1    1.06    0.26
  -7  -2  -1    0.87    0.15
  -7  -2  -1    0.95    0.17
  -7  -2  -1    0.76    0.38
  -7  -2  -1    0.88    0.13
  -7  -2  -1    0.96    0.16
   7   2   1    0.94    0.30
   7   2   1    1.29    0.27
   7   2   1    1.14    0.16
   7   2   1    0.82    0.15
   7   2   1    0.88    0.17
  -8  -2  -1    0.24    0.15
  -8  -2  -1    0.50    0.40
  -8  -2  -1    0.36    0.36
  -8  -2  -1    0.07    0.14
   8   2   1    0.08    0.16
   8   2   1    0.52    0.49
   8   2   1   -0.14    0.27
   8   2   1   -0.04    0.14
  -9  -2  -1    4.59    0.39
  -9  -2  -1    4.91    1.06
  -9  -2  -1    5.23    0.71
   9   2   1    5.20    1.12
   9   2   1    4.30    0.96
   9  -2   0    1.61    0.56
  -9   2   0    1.34    0.38
  -9   2   0    1.21    0.44
  -9   2   0    1.17    0.56
   8  -2   0    3.79    0.93
  -8   2   0    2.35    0.59
  -8   2   0    2.30    0.66
   7  -2   0    2.78    0.80
  -7   2   0    2.46    0.56
  -7   2   0    1.70    0.36
  -7   2   0    1.96    0.52
  -7   2   0    2.35    0.23
  -7   2   0    2.50    0.21
  -7   2   0    2.56    0.61
  -7   2   0    2.93    0.74
   6  -2   0    0.14    0.30
   6  -2   0    0.09    0.31
   6  -2   0    0.19    0.20
   6  -2   0    0.04    0.22
  -6   2   0    0.19    0.21
  -6   2   0    0.12    0.09
  -6   2   0    0.02    0.19
  -6   2   0   -0.26    0.23
  -6   2   0    0.04    0.07
  -6   2   0   -0.05    0.30
  -6   2   0    0.26    0.31
  -6   2   0    0.19    0.24
   5  -2   0   11.18    0.52
   5  -2   0    9.58    0.62
   5  -2   0   11.65    0.31
   5  -2   0   10.72    0.63
   5  -2   0   11.44    0.32
  -5   2   0   11.45    0.32
  -5   2   0   10.81    0.64
  -5   2   0    9.99    0.50
  -5   2   0   11.06    0.49
  -5   2   0   12.02    0.60
  -5   2   0   11.08    0.33
  -5   2   0   10.33    0.63
  -5   2   0    9.70    0.55
   4  -2   0  245.38    5.81
   4  -2   0  243.49    5.82
   4  -2   0  250.24    5.62
   4  -2   0  241.41    5.62
   4  -2   0  249.41    5.74
   4  -2   0  244.58    5.75
  -4   2   0  239.58    5.62
  -4   2   0  250.75    5.62
  -4   2   0  242.81    5.84
  -4   2   0  242.04    5.79
  -4   2   0  241.08    5.78
  -4   2   0  240.23    5.73
  -4   2   0  243.82    5.72
  -4   2   0  251.19    5.82
   3  -2   0   12.81    0.50
   3  -2   0   11.96    0.50
   3  -2   0   14.13    0.33
   3  -2   0   12.89    0.44
   3  -2   0   12.53    0.44
   3  -2   0   13.94    0.34
  -3   2   0   12.22    0.46
  -3   2   0   12.28    0.44
  -3   2   0   12.50    0.35
  -3   2   0   13.31    0.34
  -3   2   0   13.09    0.43
  -3   2   0   12.13    0.48
  -3   2   0   12.90    0.50
  -3  -2   0   12.41    0.53
  -3  -2   0   11.91    0.35
  -3  -2   0   12.78    0.45
  -3  -2   0   13.03    0.50
  -3  -2   0   12.05    0.45
  -3  -2   0   13.87    0.37
  -3  -2   0   12.05    0.37
  -3  -2   0   12.68    0.36
   3   2   0   11.96    0.36
   3   2   0   12.08    0.52
   3   2   0   12.50    0.38
   3   2   0   12.28    0.36
   3   2   0   12.60    0.36
   3   2   0   12.34    0.36
   3   2   0   13.77    0.45
  -4  -2   0  244.79    5.68
  -4  -2   0  234.42    5.63
  -4  -2   0  259.55    5.82
  -4  -2   0  245.97    5.64
  -4  -2   0  250.07    5.85
  -4  -2   0  238.45    5.64
  -4  -2   0  239.33    5.79
  -4  -2   0  248.33    5.74
  -4  -2   0  253.23    5.63
   4   2   0  244.83    5.75
   4   2   0  244.35    5.68
   4   2   0  248.11    5.63
   4   2   0  246.01    5.64
   4   2   0  241.32    5.64
   4   2   0  228.39    5.66
   4   2   0  242.41    5.84
  -5  -2   0   11.20    0.66
  -5  -2   0   10.37    0.38
  -5  -2   0   11.08    0.45
  -5  -2   0   10.45    0.35
  -5  -2   0   11.30    0.60
  -5  -2   0    9.80    0.37
  -5  -2   0    9.21    0.61
  -5  -2   0   10.67    0.56
  -5  -2   0   10.05    0.34
   5   2   0    9.96    0.36
   5   2   0   10.14    0.36
   5   2   0   11.28    0.44
   5   2   0    9.85    0.35
   5   2   0    9.84    0.53
   5   2   0   10.93    0.67
   5   2   0   10.01    0.35
  -6  -2   0   -0.18    0.30
  -6  -2   0    0.11    0.11
  -6  -2   0    0.48    0.25
  -6  -2   0    0.19    0.32
  -6  -2   0   -0.12    0.26
  -6  -2   0    0.16    0.22
  -6  -2   0    0.12    0.17
   6   2   0   -0.07    0.10
   6   2   0   -0.17    0.22
   6   2   0    0.14    0.17
   6   2   0    0.45    0.33
  -7  -2   0    1.78    0.31
  -7  -2   0    1.53    0.46
  -7  -2   0    2.19    0.52
  -7  -2   0    1.71    0.49
  -7  -2   0    1.54    0.32
   7   2   0    1.20    0.32
   7   2   0    2.21    0.48
   7   2   0    1.85    0.30
   7   2   0    1.69    0.31
  -8  -2   0    0.89    0.41
  -8  -2   0    0.57    0.37
  -8  -2   0    0.49    0.26
   8   2   0    1.32    0.49
   8   2   0    0.85    0.34
  -9  -2   0    1.36    0.30
  -9  -2   0    1.68    0.47
  -9  -2   0    1.80    0.28
   9   2   0    1.50    0.59
   9   2   0    1.61    0.41
   9  -2   1    5.62    1.10
  -9   2  -1    4.40    0.80
  -9   2  -1    4.87    1.01
   8  -2   1    0.31    0.46
  -8   2  -1    0.56    0.33
  -8   2  -1    0.22    0.30
  -8   2  -1    0.02    0.13
   7  -2   1    1.20    0.29
   7  -2   1    0.99    0.11
   7  -2   1    0.92    0.14
  -7   2  -1    0.93    0.14
  -7   2  -1    0.97    0.13
  -7   2  -1    0.84    0.29
   6  -2   1   78.09    1.84
   6  -2   1   80.38    2.05
   6  -2   1   77.18    2.18
   6  -2   1   79.23    2.22
   6  -2   1   76.73    1.82
  -6   2  -1   76.64    2.13
  -6   2  -1   79.56    2.04
  -6   2  -1   76.28    2.08
  -6   2  -1   77.84    1.85
  -6   2  -1   75.58    2.16
  -6   2  -1   75.16    2.18
  -6   2  -1   69.10    2.36
  -6   2  -1   78.16    1.84
  -6   2  -1   73.34    2.07
   5  -2   1   29.18    1.06
   5  -2   1   30.19    0.89
   5  -2   1   30.26    0.77
   5  -2   1   30.38    0.77
   5  -2   1   29.57    0.94
   5  -2   1   30.32    0.76
   5  -2   1   29.29    1.04
  -5   2  -1   30.16    0.75
  -5   2  -1   29.69    1.06
  -5   2  -1   28.44    0.97
  -5   2  -1   30.35    0.76
  -5   2  -1   29.97    0.78
  -5   2  -1   29.97    1.04
  -5   2  -1   30.66    0.77
  -5   2  -1   28.92    0.94
  -5   2  -1   28.86    0.93
  -5   2  -1   29.58    1.00
  -5   2  -1   29.32    0.87
   4  -2   1   40.92    1.23
   4  -2   1   42.97    1.03
   4  -2   1   40.20    1.17
   4  -2   1   43.18    1.02
   4  -2   1   43.09    1.02
   4  -2   1   42.43    1.10
   4  -2   1   40.66    1.23
   4  -2   1   42.87    1.03
  -4   2  -1   43.05    1.03
  -4   2  -1   40.25    1.13
  -4   2  -1   42.99    1.01
  -4   2  -1   38.83    1.18
  -4   2  -1   41.37    1.25
  -4   2  -1   42.53    1.23
  -4   2  -1   41.82    1.21
  -4   2  -1   42.51    1.03
  -4   2  -1   38.61    1.15
  -4   2  -1   42.60    1.09
  -4   2  -1   42.43    1.02
   3  -2   1    7.83    0.37
   3  -2   1    7.51    0.44
   3  -2   1    7.67    0.44
   3  -2   1    8.02    0.26
   3  -2   1    8.01    0.26
   3  -2   1    7.88    0.27
   3  -2   1    7.83    0.38
   3  -2   1    7.85    0.27
  -3   2  -1    8.08    0.28
  -3   2  -1    7.60    0.25
  -3   2  -1    7.34    0.37
  -3   2  -1    7.73    0.31
  -3   2  -1    7.93    0.27
  -3   2  -1    8.02    0.45
  -3   2  -1    7.67    0.39
  -3   2  -1    8.08    0.45
  -3   2  -1    7.52    0.35
  -3   2  -1    7.77    0.27
   2  -2   1  149.96    3.44
   2  -2   1  151.35    3.54
   2  -2   1  145.78    3.50
   2  -2   1  152.22    3.54
   2  -2   1  147.63    3.43
  -2   2  -1  154.19    3.54
  -2   2  -1  146.95    3.50
  -2   2  -1  142.84    3.47
  -2   2  -1  149.72    3.44
  -2   2  -1  152.35    3.44
  -2   2  -1  148.85    3.43
  -2   2  -1  144.44    3.44
  -2   2  -1  147.49    3.51
  -2   2  -1  148.93    3.44
   1  -2   1   63.62    1.58
   1  -2   1   72.56    1.65
   1  -2   1   68.60    1.58
   1  -2   1   68.40    1.58
   1  -2   1   68.49    1.58
  -1   2  -1   66.21    1.63
  -1   2  -1   69.76    1.58
  -1   2  -1   65.25    1.60
  -1   2  -1   67.83    1.58
  -1   2  -1   67.62    1.58
  -1   2  -1   67.76    1.58
   0  -2   1  165.63    3.88
  -1  -2   1   26.48    0.70
  -1  -2   1   29.80    0.66
  -1  -2   1   28.95    0.71
  -1  -2   1   30.07    0.67
   1   2  -1   24.37    0.66
   1   2  -1   29.92    0.71
   1   2  -1   25.47    0.68
   1   2  -1   29.00    0.69
   1   2  -1   28.11    0.66
   1   2  -1   27.27    0.66
  -4  -2   1  140.94    3.36
  -4  -2   1  149.01    3.33
  -4  -2   1  137.22    3.54
  -4  -2   1  148.45    3.47
  -4  -2   1  139.72    3.33
  -4  -2   1  149.21    3.50
   4   2  -1  144.98    3.33
   4   2  -1  139.76    3.33
   4   2  -1  146.26    3.33
   4   2  -1  145.15    3.47
   4   2  -1  142.13    3.53
  -5  -2   1   22.21    0.85
  -5  -2   1   20.21    0.56
  -5  -2   1   21.05    0.80
  -5  -2   1   20.93    0.76
  -5  -2   1   20.73    0.70
  -5  -2   1   20.13    0.56
  -5  -2   1   20.56    0.62
  -5  -2   1   22.64    0.82
  -5  -2   1   22.57    0.82
   5   2  -1   19.21    0.76
   5   2  -1   20.33    0.56
   5   2  -1   20.38    0.55
   5   2  -1   20.35    0.55
   5   2  -1   22.65    0.86
  -6  -2   1   41.63    1.40
  -6  -2   1   43.64    1.27
  -6  -2   1   42.68    1.23
  -6  -2   1   42.47    1.05
  -6  -2   1   42.60    1.34
  -6  -2   1   43.16    1.33
  -6  -2   1   41.57    1.04
  -6  -2   1   43.59    1.36
  -6  -2   1   41.34    1.12
   6   2  -1   42.76    1.41
   6   2  -1   41.32    1.03
   6   2  -1   41.90    1.03
   6   2  -1   41.66    1.29
  -7  -2   1    7.89    0.64
  -7  -2   1    9.92    0.82
  -7  -2   1    9.30    0.35
  -7  -2   1    8.50    0.52
  -7  -2   1    9.38    0.86
  -7  -2   1    7.74    0.78
  -7  -2   1    9.36    0.76
  -7  -2   1    8.53    0.34
   7   2  -1    8.91    0.31
   7   2  -1    8.04    0.73
  -8  -2   1   19.24    0.77
  -8  -2   1   19.30    0.54
  -8  -2   1   19.28    1.11
  -8  -2   1   18.63    1.04
   8   2  -1   21.22    1.02
   8   2  -1   21.37    1.25
  -9  -2   1   10.76    0.66
  -9  -2   1   10.67    1.05
   9   2  -1   12.20    1.20
   9   2  -1   11.62    0.96
 -10  -2   1    0.26    0.44
 -10  -2   1    0.69    0.43
  10   2  -1    0.64    0.42
  10   2  -1    0.00    0.60
   9  -2   2   11.98    1.24
  -9   2  -2   11.37    0.96
  -9   2  -2   10.02    0.49
  -9   2  -2   10.38    1.16
  -8   2  -2    3.33    0.41
   7  -2   2    0.22    0.28
   7  -2   2    0.14    0.16
   7  -2   2    0.03    0.45
   7  -2   2    0.34    0.16
  -7   2  -2    0.24    0.32
  -7   2  -2    0.22    0.14
  -7   2  -2    0.13    0.12
  -7   2  -2    0.25    0.16
   6  -2   2    8.65    0.89
   6  -2   2    9.89    0.65
   6  -2   2    9.11    0.41
   6  -2   2    9.35    0.44
   6  -2   2    9.19    0.44
   6  -2   2   11.18    0.88
  -6   2  -2    9.89    0.65
  -6   2  -2    9.20    0.38
  -6   2  -2    7.78    0.68
  -6   2  -2    8.54    0.68
  -6   2  -2   10.64    0.42
  -6   2  -2    9.85    0.72
  -6   2  -2    9.30    0.43
   5  -2   2   22.11    0.81
   5  -2   2   22.55    0.65
   5  -2   2   20.70    0.93
   5  -2   2   22.64    0.98
   5  -2   2   22.17    0.65
   5  -2   2   22.30    0.63
  -5   2  -2   21.76    0.85
  -5   2  -2   21.93    0.65
  -5   2  -2   21.16    0.83
  -5   2  -2   22.21    0.66
  -5   2  -2   22.58    0.87
  -5   2  -2   21.88    0.92
  -5   2  -2   22.21    0.62
  -5   2  -2   22.34    0.64
  -5   2  -2   21.51    0.80
   4  -2   2    0.07    0.16
   4  -2   2    0.16    0.09
   4  -2   2    0.42    0.26
   4  -2   2    0.28    0.09
   4  -2   2    0.12    0.11
  -4   2  -2    0.10    0.10
  -4   2  -2    0.14    0.17
  -4   2  -2    0.30    0.23
  -4   2  -2    0.16    0.09
  -4   2  -2    0.34    0.09
  -4   2  -2    0.16    0.10
  -4   2  -2    0.10    0.17
   3  -2   2   69.90    1.78
   3  -2   2   71.56    1.73
   3  -2   2   71.95    1.91
   3  -2   2   71.85    1.89
   3  -2   2   73.50    1.73
   3  -2   2   72.76    1.83
  -3   2  -2   71.75    1.81
  -3   2  -2   72.50    1.72
  -3   2  -2   72.14    1.73
  -3   2  -2   74.09    1.91
  -3   2  -2   73.35    1.74
  -3   2  -2   72.19    1.73
  -3   2  -2   72.56    1.84
   2  -2   2   20.86    0.66
   2  -2   2   20.09    0.54
   2  -2   2   20.15    0.68
   2  -2   2   18.76    0.58
   2  -2   2   18.73    0.59
   2  -2   2   21.39    0.55
   2  -2   2   22.34    0.63
  -2   2  -2   20.84    0.60
  -2   2  -2   21.65    0.64
  -2   2  -2   19.91    0.55
  -2   2  -2   21.50    0.55
  -2   2  -2   19.56    0.55
  -2   2  -2   22.85    0.67
  -2   2  -2   19.81    0.56
   0   2  -2  292.17    6.75
  -2  -2   2   60.45    1.42
  -2  -2   2   60.81    1.43
  -2  -2   2   59.90    1.43
  -2  -2   2   59.11    1.42
  -2  -2   2   65.13    1.51
  -2  -2   2   59.67    1.42
  -2  -2   2   60.26    1.42
  -2  -2   2   59.04    1.51
   2   2  -2   57.68    1.50
   2   2  -2   62.58    1.50
   2   2  -2   59.66    1.42
   2   2  -2   65.23    1.52
   2   2  -2   61.03    1.43
   2   2  -2   59.45    1.42
  -3  -2   2  291.16    6.78
  -3  -2   2  298.73    6.91
  -3  -2   2  294.23    6.87
  -3  -2   2  301.40    6.89
  -3  -2   2  286.78    6.88
   3   2  -2  293.81    6.78
   3   2  -2  294.90    6.87
   3   2  -2  298.40    6.89
   3   2  -2  295.56    6.88
   3   2  -2  296.19    6.77
  -4  -2   2  117.15    2.84
  -4  -2   2  115.25    2.83
  -4  -2   2  117.40    2.70
  -4  -2   2  120.41    2.86
  -4  -2   2  117.24    2.76
  -4  -2   2  116.09    2.84
  -4  -2   2  113.54    2.68
   4   2  -2  113.37    2.69
   4   2  -2  109.67    2.87
   4   2  -2  119.12    2.68
   4   2  -2  113.11    2.82
   4   2  -2  116.33    2.85
   4   2  -2  115.77    2.69
  -5  -2   2  294.35    6.93
  -5  -2   2  300.08    6.87
  -5  -2   2  289.97    6.86
  -5  -2   2  288.23    6.78
  -5  -2   2  284.47    6.71
  -5  -2   2  290.12    6.68
  -5  -2   2  304.21    6.89
  -5  -2   2  291.78    6.88
  -5  -2   2  280.97    6.67
   5   2  -2  289.80    6.68
   5   2  -2  287.18    6.67
   5   2  -2  281.91    6.84
   5   2  -2  293.85    6.88
   5   2  -2  283.68    6.92
   5   2  -2  294.40    6.67
  -6  -2   2   88.93    2.36
  -6  -2   2   89.30    2.35
  -6  -2   2   87.95    2.42
  -6  -2   2   91.03    2.38
  -6  -2   2   87.88    2.15
  -6  -2   2   90.91    2.26
  -6  -2   2   90.46    2.10
  -6  -2   2   87.06    2.09
  -6  -2   2   90.49    2.33
   6   2  -2   89.22    2.35
   6   2  -2   88.92    2.44
   6   2  -2   91.11    2.08
   6   2  -2   88.19    2.08
  -7  -2   2    4.99    0.68
  -7  -2   2    6.19    0.60
  -7  -2   2    6.32    0.54
  -7  -2   2    5.07    0.66
  -7  -2   2    5.96    0.24
  -7  -2   2    6.29    0.25
  -7  -2   2    6.02    0.65
  -7  -2   2    5.85    0.39
  -7  -2   2    5.36    0.74
   7   2  -2    5.49    0.68
   7   2  -2    5.19    0.84
  -8  -2   2   29.84    1.07
  -8  -2   2   29.34    1.14
  -8  -2   2   29.93    0.90
  -8  -2   2   29.21    1.24
   8   2  -2   29.25    1.37
   8   2  -2   30.61    1.42
  -9  -2   2   17.08    1.06
  -9  -2   2   15.71    0.67
  -9  -2   2   15.36    1.10
   9   2  -2   16.95    1.06
   9   2  -2   16.86    1.23
 -10  -2   2    0.33    0.43
 -10  -2   2    0.21    0.43
  10   2  -2    0.14    0.55
  10   2  -2   -0.03    0.42
   8  -2   3   14.88    1.22
  -8   2  -3   13.07    0.98
  -8   2  -3   13.54    0.62
   7  -2   3    1.26    0.20
   7  -2   3    1.68    0.27
   7  -2   3    1.99    0.50
  -7   2  -3    1.44    0.18
  -7   2  -3    2.12    0.37
  -7   2  -3    1.24    0.17
  -7   2  -3    2.00    0.41
  -7   2  -3    1.13    0.36
   6  -2   3    0.47    0.38
   6  -2   3    0.20    0.16
   6  -2   3    0.34    0.26
   6  -2   3    0.03    0.15
   6  -2   3    0.15    0.16
  -6   2  -3    0.06    0.30
  -6   2  -3    0.07    0.16
  -6   2  -3    0.14    0.16
  -6   2  -3    0.19    0.14
   5  -2   3    0.19    0.22
   5  -2   3    0.03    0.34
  -5   2  -3   -0.01    0.15
  -5   2  -3   -0.16    0.29
  -5   2  -3   -0.21    0.25
  -5   2  -3   -0.01    0.30
   4  -2   3   84.28    2.06
   4  -2   3   84.57    2.07
   4  -2   3   86.60    2.29
   4  -2   3   82.87    2.06
   4  -2   3   87.98    2.34
   4  -2   3   85.15    2.19
  -4   2  -3   86.22    2.18
  -4   2  -3   84.14    2.06
  -4   2  -3   84.13    2.08
  -4   2  -3   84.87    2.05
  -4   2  -3   86.13    2.23
  -4   2  -3   84.03    2.07
  -4   2  -3   87.68    2.28
   3  -2   3  250.67    5.78
   3  -2   3  248.07    5.99
   3  -2   3  246.85    5.88
   3  -2   3  251.77    5.95
   3  -2   3  249.06    5.79
   3  -2   3  247.22    5.80
   3  -2   3  253.11    5.79
  -3   2  -3  250.96    5.78
  -3   2  -3  257.89    5.94
  -3   2  -3  247.11    5.79
  -3   2  -3  240.92    5.86
  -3   2  -3  249.37    5.79
  -3   2  -3  250.07    5.91
  -3   2  -3  248.75    5.80
   2  -2   3   21.23    0.63
   2  -2   3   20.21    0.68
   2  -2   3   23.99    0.74
   2  -2   3   23.91    0.71
   2  -2   3   20.08    0.66
   2  -2   3   22.58    0.76
   2  -2   3   20.50    0.64
  -2   2  -3   23.51    0.76
  -2   2  -3   20.54    0.64
  -2   2  -3   24.37    0.75
  -2   2  -3   23.07    0.71
  -2   2  -3   22.30    0.63
  -2   2  -3   20.92    0.62
  -2   2  -3   21.04    0.63
  -1   2  -3  524.82   12.13
   0  -2   3   16.90    0.53
   0  -2   3   16.67    0.51
   0  -2   3   15.98    0.44
   0  -2   3   16.32    0.50
   0  -2   3   16.14    0.45
   0  -2   3   16.51    0.46
   0  -2   3   15.61    0.45
   0  -2   3   16.89    0.45
   0  -2   3   16.08    0.52
   0   2  -3   15.94    0.45
   0   2  -3   16.53    0.44
   0   2  -3   16.42    0.45
   0   2  -3   15.72    0.51
   0   2  -3   16.75    0.45
   0   2  -3   16.64    0.53
   0   2  -3   16.12    0.51
  -1  -2   3  170.09    4.17
  -1  -2   3  177.31    4.08
  -1  -2   3  175.22    4.14
  -1  -2   3  178.26    4.08
  -1  -2   3  177.61    4.13
  -1  -2   3  178.96    4.09
  -1  -2   3  174.98    4.12
   1   2  -3  174.87    4.16
   1   2  -3  178.97    4.13
   1   2  -3  175.49    4.12
   1   2  -3  178.11    4.09
   1   2  -3  181.27    4.09
   1   2  -3  173.66    4.14
   1   2  -3  175.85    4.08
  -2  -2   3  279.63    6.47
  -2  -2   3  287.44    6.47
  -2  -2   3  284.98    6.55
  -2  -2   3  280.40    6.55
  -2  -2   3  283.18    6.47
  -2  -2   3  286.65    6.47
  -2  -2   3  288.88    6.51
  -2  -2   3  273.95    6.58
   2   2  -3  284.38    6.47
   2   2  -3  258.02    6.47
   2   2  -3  277.92    6.52
   2   2  -3  285.66    6.47
   2   2  -3  285.29    6.56
   2   2  -3  284.12    6.47
   2   2  -3  279.48    6.55
  -3  -2   3    2.15    0.31
  -3  -2   3    2.26    0.18
  -3  -2   3    2.44    0.19
  -3  -2   3    2.39    0.17
  -3  -2   3    2.44    0.17
  -3  -2   3    2.70    0.35
  -3  -2   3    2.77    0.18
   3   2  -3    2.02    0.17
   3   2  -3    2.19    0.17
   3   2  -3    2.17    0.31
  -4  -2   3    4.94    0.39
  -4  -2   3    4.72    0.21
  -4  -2   3    4.63    0.27
  -4  -2   3    4.59    0.20
  -4  -2   3    4.63    0.44
  -4  -2   3    4.09    0.45
  -4  -2   3    4.84    0.21
  -4  -2   3    4.00    0.49
  -4  -2   3    4.35    0.63
  -4  -2   3    4.59    0.21
   4   2  -3    4.55    0.20
   4   2  -3    4.38    0.39
   4   2  -3    4.53    0.20
   4   2  -3    4.40    0.24
   4   2  -3    3.92    0.42
  -5  -2   3   87.84    2.16
  -5  -2   3   87.14    2.31
  -5  -2   3   91.57    2.32
  -5  -2   3   91.48    2.12
  -5  -2   3   93.12    2.22
  -5  -2   3   93.83    2.33
  -5  -2   3   88.90    2.12
  -5  -2   3   90.50    2.38
  -5  -2   3   91.23    2.33
   5   2  -3   89.14    2.12
   5   2  -3   91.60    2.11
   5   2  -3   88.61    2.31
   5   2  -3   91.05    2.34
   5   2  -3   91.04    2.32
  -6  -2   3    0.02    0.18
  -6  -2   3    0.06    0.23
  -6  -2   3   -0.11    0.26
  -6  -2   3    0.08    0.07
  -6  -2   3    0.08    0.11
  -6  -2   3   -0.02    0.20
   6   2  -3    0.12    0.06
   6   2  -3   -0.17    0.22
  -7  -2   3   19.86    0.99
  -7  -2   3   18.91    0.87
  -7  -2   3   20.80    0.97
  -7  -2   3   18.55    0.61
  -7  -2   3   19.32    0.92
  -7  -2   3   19.49    0.90
  -7  -2   3   19.72    0.77
  -7  -2   3   18.99    0.89
   7   2  -3   19.80    0.89
   7   2  -3   19.04    0.93
  -8  -2   3    2.12    0.57
  -8  -2   3    2.14    0.34
  -8  -2   3    1.53    0.31
   8   2  -3    1.43    0.37
  -9  -2   3    0.88    0.38
  -9  -2   3    1.42    0.43
   9   2  -3    0.98    0.43
 -10  -2   3    2.01    0.46
 -10  -2   3    1.84    0.49
  10   2  -3    1.89    0.48
   8  -2   4    1.95    0.62
  -8   2  -4    2.33    0.49
  -8   2  -4    2.73    0.45
   7  -2   4    0.55    0.48
   7  -2   4    0.14    0.46
  -7   2  -4   -0.21    0.34
  -7   2  -4    0.34    0.18
  -7   2  -4    0.30    0.19
   6  -2   4   -0.05    0.40
   6  -2   4   -0.22    0.37
  -6   2  -4   -0.25    0.14
  -6   2  -4   -0.20    0.16
  -6   2  -4    0.16    0.28
  -6   2  -4   -0.18    0.17
   5  -2   4    0.78    0.18
   5  -2   4    0.86    0.48
   5  -2   4    0.55    0.25
  -5   2  -4    0.76    0.18
  -5   2  -4    0.56    0.16
  -5   2  -4    0.45    0.30
  -5   2  -4    0.62    0.18
  -5   2  -4    0.82    0.16
   4  -2   4   19.60    0.66
   4  -2   4   20.71    0.90
   4  -2   4   19.89    0.80
   4  -2   4   21.05    0.96
   4  -2   4   21.10    0.65
   4  -2   4   20.21    0.67
  -4   2  -4   20.43    0.69
  -4   2  -4   19.85    0.64
  -4   2  -4   20.45    0.79
  -4   2  -4   20.07    0.66
  -4   2  -4   20.36    0.66
  -4   2  -4   19.26    0.89
  -4   2  -4   20.75    0.86
   3  -2   4   18.34    0.60
   3  -2   4   19.54    0.74
   3  -2   4   18.82    0.60
   3  -2   4   18.84    0.62
   3  -2   4   18.24    0.85
   3  -2   4   19.07    0.59
   3  -2   4   18.96    0.70
   3  -2   4   19.87    0.78
  -3   2  -4   19.06    0.70
  -3   2  -4   18.73    0.60
  -3   2  -4   18.86    0.63
  -3   2  -4   19.14    0.61
  -3   2  -4   19.49    0.59
  -3   2  -4   19.46    0.79
   2  -2   4   40.63    1.21
   2  -2   4   44.26    1.26
   2  -2   4   42.96    1.14
   2  -2   4   41.79    1.13
   2  -2   4   42.95    1.12
   2  -2   4   45.87    1.24
   2  -2   4   43.79    1.23
  -2   2  -4   44.75    1.23
  -2   2  -4   47.29    1.28
  -2   2  -4   43.13    1.12
  -2   2  -4   45.54    1.27
  -2   2  -4   42.76    1.13
  -2   2  -4   44.65    1.25
  -2   2  -4   43.21    1.15
  -2   2  -4   42.67    1.13
   1  -2   4  507.10   11.30
   1  -2   4  497.25   11.30
   1  -2   4  469.75   11.54
   1  -2   4  495.74   11.30
   1  -2   4  486.35   11.39
   1  -2   4  489.42   11.38
  -1   2  -4  500.78   11.30
  -1   2  -4  503.67   11.29
  -1   2  -4  488.05   11.39
  -1   2  -4  469.57   11.59
  -1   2  -4  480.65   11.38
  -1   2  -4  494.25   11.31
  -1   2  -4  496.26   11.30
  -1   2  -4  490.15   11.37
   0  -2   4    3.62    0.26
   0  -2   4    3.30    0.26
   0  -2   4    3.52    0.33
   0  -2   4    3.59    0.32
   0  -2   4    2.93    0.36
   0  -2   4    3.43    0.24
   0  -2   4    3.06    0.37
   0   2  -4    3.06    0.35
   0   2  -4    3.39    0.24
   0   2  -4    2.56    0.35
   0   2  -4    3.39    0.38
   0   2  -4    3.43    0.24
   0   2  -4    3.24    0.26
   0   2  -4    3.36    0.26
  -1  -2   4   57.80    1.37
  -1  -2   4   55.16    1.40
  -1  -2   4   56.50    1.36
  -1  -2   4   55.85    1.36
  -1  -2   4   57.31    1.43
  -1  -2   4   54.52    1.48
  -1  -2   4   55.03    1.37
  -1  -2   4   55.28    1.45
   1   2  -4   54.86    1.44
   1   2  -4   57.61    1.37
   1   2  -4   57.20    1.36
   1   2  -4   56.88    1.36
   1   2  -4   57.18    1.37
   1   2  -4   53.43    1.40
   1   2  -4   56.30    1.45
   1   2  -4   56.47    1.48
  -2  -2   4   65.93    1.58
  -2  -2   4   65.33    1.73
  -2  -2   4   64.89    1.57
  -2  -2   4   66.88    1.58
  -2  -2   4   65.03    1.63
  -2  -2   4   65.28    1.66
  -2  -2   4   67.04    1.57
  -2  -2   4   65.28    1.67
   2   2  -4   64.58    1.66
   2   2  -4   66.17    1.71
   2   2  -4   64.71    1.64
   2   2  -4   66.16    1.58
   2   2  -4   66.28    1.57
   2   2  -4   65.65    1.58
   2   2  -4   66.07    1.67
   2   2  -4   67.68    1.57
  -3  -2   4  338.50    7.88
  -3  -2   4  339.38    7.98
  -3  -2   4  346.82    7.92
  -3  -2   4  341.33    7.87
  -3  -2   4  340.87    7.87
  -3  -2   4  344.98    8.05
  -3  -2   4  346.59    7.87
  -3  -2   4  348.38    8.00
   3   2  -4  335.01    8.00
   3   2  -4  346.72    7.87
   3   2  -4  345.04    7.87
   3   2  -4  337.49    7.97
   3   2  -4  336.73    7.86
   3   2  -4  340.60    8.00
  -4  -2   4  148.34    3.54
  -4  -2   4  138.73    3.40
  -4  -2   4  144.52    3.51
  -4  -2   4  143.85    3.37
  -4  -2   4  144.95    3.57
  -4  -2   4  143.30    3.42
  -4  -2   4  143.05    3.37
  -4  -2   4  143.22    3.37
  -4  -2   4  147.53    3.60
  -4  -2   4  143.81    3.37
   4   2  -4  145.78    3.54
   4   2  -4  144.64    3.53
   4   2  -4  147.69    3.37
   4   2  -4  145.54    3.37
   4   2  -4  146.54    3.37
   4   2  -4  144.08    3.55
   4   2  -4  148.17    3.37
  -5  -2   4    0.61    0.09
  -5  -2   4    0.76    0.16
  -5  -2   4    1.07    0.19
  -5  -2   4    0.91    0.28
  -5  -2   4    0.73    0.14
  -5  -2   4    0.84    0.10
  -5  -2   4    0.61    0.09
  -5  -2   4    0.72    0.22
   5   2  -4    1.14    0.20
   5   2  -4    1.05    0.20
   5   2  -4    0.67    0.24
   5   2  -4    0.70    0.09
  -6  -2   4   16.11    0.83
  -6  -2   4   14.98    0.50
  -6  -2   4   14.23    0.44
  -6  -2   4   14.81    0.58
  -6  -2   4   14.39    0.79
  -6  -2   4   15.62    0.72
  -6  -2   4   14.72    0.43
  -6  -2   4   15.22    0.70
  -6  -2   4   15.20    0.72
  -6  -2   4   15.10    0.73
   6   2  -4   14.99    0.76
   6   2  -4   14.47    0.42
   6   2  -4   14.41    0.73
  -7  -2   4   10.90    0.73
  -7  -2   4   11.72    0.85
  -7  -2   4   11.26    0.74
  -7  -2   4   11.71    0.36
  -7  -2   4   11.04    0.74
  -7  -2   4   11.26    0.74
  -7  -2   4   11.95    0.34
  -7  -2   4   11.30    0.44
  -7  -2   4   10.93    0.84
  -7  -2   4   10.71    0.58
   7   2  -4   10.73    0.80
   7   2  -4   11.15    0.75
  -8  -2   4   -0.14    0.13
  -8  -2   4   -0.05    0.44
  -8  -2   4   -0.20    0.24
   8   2  -4   -0.13    0.33
   8   2  -4    0.05    0.36
  -9  -2   4    1.23    0.42
  -9  -2   4    1.17    0.37
  -9  -2   4    0.79    0.31
   9   2  -4    0.78    0.41
 -10  -2   4    1.21    0.42
 -10  -2   4    1.50    0.48
  10   2  -4    0.62    0.47
   7  -2   5    0.03    0.50
   7  -2   5    0.64    0.52
  -7   2  -5   -0.40    0.37
  -7   2  -5   -0.10    0.21
  -7   2  -5   -0.13    0.19
   6  -2   5    4.51    0.49
   6  -2   5    4.12    0.86
   6  -2   5    5.38    0.94
  -6   2  -5    4.33    0.80
  -6   2  -5    5.14    0.64
  -6   2  -5    4.87    0.51
  -6   2  -5    4.22    0.47
   5  -2   5    0.06    0.40
   5  -2   5   -0.06    0.18
   5  -2   5   -0.06    0.18
   5  -2   5    0.21    0.41
  -5   2  -5   -0.03    0.18
  -5   2  -5   -0.03    0.28
  -5   2  -5   -0.27    0.31
  -5   2  -5   -0.18    0.17
  -5   2  -5   -0.13    0.16
   4  -2   5   55.83    1.45
   4  -2   5   53.47    1.60
   4  -2   5   52.46    1.43
   4  -2   5   56.51    1.80
   4  -2   5   54.65    1.46
   4  -2   5   55.12    1.68
  -4   2  -5   55.83    1.69
  -4   2  -5   56.09    1.47
  -4   2  -5   54.93    1.59
  -4   2  -5   56.67    1.43
  -4   2  -5   55.28    1.66
  -4   2  -5   56.15    1.44
  -4   2  -5   49.91    1.72
   3  -2   5    0.02    0.30
   3  -2   5    0.07    0.20
   3  -2   5    0.08    0.27
   3  -2   5    0.25    0.21
  -3   2  -5    0.37    0.16
  -3   2  -5   -0.07    0.22
  -3   2  -5   -0.01    0.23
  -3   2  -5    0.28    0.38
  -3   2  -5    0.02    0.25
   2  -2   5    5.32    0.49
   2  -2   5    5.88    0.36
   2  -2   5    5.88    0.48
   2  -2   5    5.90    0.37
   2  -2   5    5.74    0.38
   2  -2   5    5.56    0.47
  -2   2  -5    5.89    0.52
  -2   2  -5    6.59    0.55
  -2   2  -5    6.00    0.49
  -2   2  -5    5.74    0.41
  -2   2  -5    6.11    0.41
  -2   2  -5    5.79    0.48
  -2   2  -5    5.88    0.37
  -2   2  -5    5.80    0.36
   1  -2   5  180.15    4.39
   1  -2   5  190.51    4.30
   1  -2   5  186.85    4.40
   1  -2   5  182.48    4.29
   1  -2   5  183.70    4.31
   1  -2   5  178.73    4.42
  -1   2  -5  181.27    4.40
  -1   2  -5  182.05    4.29
  -1   2  -5  187.72    4.42
  -1   2  -5  177.68    4.34
  -1   2  -5  182.75    4.30
  -1   2  -5  183.52    4.31
  -1   2  -5  180.64    4.42
   0  -2   5  227.01    5.32
   0  -2   5  222.29    5.29
   0  -2   5  231.48    5.31
   0  -2   5  236.91    5.32
   0  -2   5  225.56    5.44
   0  -2   5  225.00    5.37
   0  -2   5  231.79    5.40
   0  -2   5  223.41    5.32
   0   2  -5  231.01    5.41
   0   2  -5  227.86    5.32
   0   2  -5  228.26    5.31
   0   2  -5  226.41    5.45
   0   2  -5  222.88    5.42
   0   2  -5  229.20    5.43
   0   2  -5  229.05    5.31
  -1  -2   5    5.76    0.30
  -1  -2   5    5.40    0.32
  -1  -2   5    4.92    0.29
  -1  -2   5    5.01    0.43
  -1  -2   5    5.11    0.34
  -1  -2   5    5.12    0.47
   1   2  -5    5.11    0.35
   1   2  -5    5.27    0.43
   1   2  -5    5.38    0.45
   1   2  -5    5.26    0.32
   1   2  -5    5.52    0.32
   1   2  -5    5.36    0.29
  -2  -2   5  186.43    4.30
  -2  -2   5  181.43    4.23
  -2  -2   5  188.56    4.23
  -2  -2   5  176.89    4.38
  -2  -2   5  186.76    4.22
  -2  -2   5  181.69    4.32
  -2  -2   5  178.10    4.22
  -2  -2   5  185.90    4.30
   2   2  -5  179.03    4.26
   2   2  -5  183.01    4.33
   2   2  -5  173.00    4.25
   2   2  -5  176.91    4.33
   2   2  -5  177.14    4.64
   2   2  -5  178.72    4.30
   2   2  -5  175.58    4.30
   2   2  -5  183.36    4.22
  -3  -2   5   71.94    1.72
  -3  -2   5   70.92    1.72
  -3  -2   5   67.45    1.95
  -3  -2   5   74.47    1.80
  -3  -2   5   71.32    1.73
  -3  -2   5   69.88    1.93
  -3  -2   5   71.37    1.84
  -3  -2   5   70.92    1.73
   3   2  -5   72.41    1.87
   3   2  -5   68.02    1.71
   3   2  -5   72.96    1.72
   3   2  -5   68.72    1.85
   3   2  -5   72.17    1.92
   3   2  -5   71.21    1.73
   3   2  -5   72.78    1.72
   3   2  -5   72.64    1.72
  -4  -2   5   40.36    1.01
  -4  -2   5   40.30    1.17
  -4  -2   5   41.76    1.10
  -4  -2   5   40.74    1.20
  -4  -2   5   40.91    1.01
  -4  -2   5   40.30    1.02
  -4  -2   5   40.72    1.28
  -4  -2   5   39.76    1.01
   4   2  -5   40.50    1.01
   4   2  -5   38.19    1.06
   4   2  -5   38.89    1.20
   4   2  -5   41.40    1.01
   4   2  -5   39.06    1.20
   4   2  -5   41.66    1.06
   4   2  -5   38.48    1.16
  -5  -2   5  287.27    6.82
  -5  -2   5  293.46    6.94
  -5  -2   5  282.40    6.63
  -5  -2   5  272.56    6.69
  -5  -2   5  285.90    6.71
  -5  -2   5  286.46    6.65
  -5  -2   5  287.90    6.90
  -5  -2   5  294.98    6.86
  -5  -2   5  287.81    6.64
  -5  -2   5  289.60    6.65
   5   2  -5  296.02    6.64
   5   2  -5  284.07    6.64
   5   2  -5  291.23    6.64
   5   2  -5  291.58    6.82
   5   2  -5  284.22    6.85
   5   2  -5  288.30    6.87
  -6  -2   5    3.22    0.37
  -6  -2   5    4.02    0.36
  -6  -2   5    3.79    0.64
  -6  -2   5    3.49    0.51
  -6  -2   5    3.94    0.26
  -6  -2   5    3.85    0.26
  -6  -2   5    4.11    0.52
  -6  -2   5    4.28    0.59
  -6  -2   5    3.35    0.54
   6   2  -5    4.18    0.25
   6   2  -5    3.77    0.53
   6   2  -5    4.28    0.27
   6   2  -5    3.30    0.56
   6   2  -5    3.19    0.60
   6   2  -5    3.96    0.25
   6   2  -5    4.11    0.26
  -7  -2   5   38.99    1.29
  -7  -2   5   38.52    1.05
  -7  -2   5   38.53    1.33
  -7  -2   5   39.05    1.29
  -7  -2   5   37.85    1.07
  -7  -2   5   39.24    1.41
  -7  -2   5   40.43    1.45
  -7  -2   5   38.64    1.13
  -7  -2   5   39.68    0.97
  -7  -2   5   38.43    0.98
   7   2  -5   38.78    0.96
   7   2  -5   40.27    1.34
   7   2  -5   36.74    1.66
   7   2  -5   41.62    1.00
  -8  -2   5   14.08    0.85
  -8  -2   5   13.42    0.68
  -8  -2   5   13.54    0.51
  -8  -2   5   15.55    1.01
  -8  -2   5   13.82    0.56
   8   2  -5   14.37    0.91
   8   2  -5   12.77    0.99
  -9  -2   5    0.60    0.41
  -9  -2   5    0.23    0.34
  -9  -2   5    0.55    0.30
   9   2  -5    0.09    0.39
   9   2  -5   -0.41    0.40
 -10  -2   5    3.66    0.89
 -10  -2   5    3.56    1.00
   6  -2   6    1.93    0.40
   6  -2   6    2.36    0.53
   6  -2   6    2.54    0.59
  -6   2  -6    1.74    0.26
  -6   2  -6    1.76    0.42
  -6   2  -6    1.72    0.25
   5  -2   6    0.10    0.21
   5  -2   6   -0.16    0.42
   5  -2   6    0.06    0.20
   5  -2   6   -0.45    0.44
  -5   2  -6    0.12    0.20
  -5   2  -6    0.07    0.19
  -5   2  -6    0.12    0.19
  -5   2  -6   -0.01    0.20
  -5   2  -6   -0.21    0.32
   4  -2   6    0.74    0.42
   4  -2   6    1.34    0.23
   4  -2   6    1.15    0.21
   4  -2   6    1.86    0.47
  -4   2  -6    1.42    0.36
  -4   2  -6    1.27    0.33
  -4   2  -6    1.34    0.20
  -4   2  -6    1.26    0.21
  -4   2  -6    1.14    0.38
  -4   2  -6    1.08    0.20
   3  -2   6   58.19    1.50
   3  -2   6   56.22    1.66
   3  -2   6   57.16    1.82
   3  -2   6   56.24    1.52
   3  -2   6   57.58    1.51
   3  -2   6   54.72    1.69
   3  -2   6   56.28    1.67
  -3   2  -6   57.12    1.67
  -3   2  -6   56.14    1.66
  -3   2  -6   58.00    1.48
  -3   2  -6   57.72    1.54
  -3   2  -6   57.71    1.50
  -3   2  -6   57.02    1.78
  -3   2  -6   53.16    1.72
   2  -2   6   11.93    0.55
   2  -2   6   13.12    0.57
   2  -2   6   11.95    0.69
   2  -2   6   11.95    0.69
   2  -2   6   13.55    0.69
   2  -2   6   12.32    0.55
  -2   2  -6   13.27    0.59
  -2   2  -6   12.50    0.54
  -2   2  -6   13.06    0.52
  -2   2  -6   12.20    0.69
  -2   2  -6   12.50    0.55
  -2   2  -6   13.79    0.77
  -2   2  -6   12.14    0.73
   1  -2   6    7.54    0.43
   1  -2   6    7.40    0.57
   1  -2   6    7.74    0.41
   1  -2   6    7.72    0.42
   1  -2   6    7.24    0.52
   1  -2   6    7.63    0.52
  -1   2  -6    7.94    0.40
  -1   2  -6    7.45    0.40
  -1   2  -6    7.05    0.44
  -1   2  -6    7.80    0.42
  -1   2  -6    7.16    0.57
  -1   2  -6    6.84    0.55
  -1   2  -6    7.57    0.60
   0  -2   6  146.07    3.57
   0  -2   6  144.57    3.67
   0  -2   6  151.63    3.50
   0  -2   6  144.79    3.49
   0  -2   6  148.37    3.52
   0  -2   6  146.59    3.51
   0  -2   6  143.97    3.58
   0  -2   6  148.51    3.62
   0   2  -6  147.70    3.63
   0   2  -6  147.35    3.52
   0   2  -6  147.37    3.51
   0   2  -6  147.76    3.66
   0   2  -6  151.25    3.51
   0   2  -6  147.76    3.65
   0   2  -6  152.70    3.50
  -1  -2   6   11.53    0.46
  -1  -2   6   11.48    0.44
  -1  -2   6   11.71    0.57
  -1  -2   6   10.53    0.59
  -1  -2   6   11.14    0.48
  -1  -2   6   11.24    0.44
  -1  -2   6   11.71    0.48
  -1  -2   6   11.21    0.45
  -1  -2   6   10.96    0.62
   1   2  -6   11.35    0.58
   1   2  -6   10.68    0.52
   1   2  -6   11.33    0.62
   1   2  -6   11.18    0.46
   1   2  -6   11.59    0.43
   1   2  -6   10.99    0.58
   1   2  -6   12.14    0.44
  -2  -2   6   70.67    1.72
  -2  -2   6   68.05    1.83
  -2  -2   6   70.78    1.71
  -2  -2   6   67.46    1.91
  -2  -2   6   71.67    1.71
  -2  -2   6   69.39    1.80
  -2  -2   6   68.66    1.72
  -2  -2   6   71.23    1.82
   2   2  -6   68.99    1.71
   2   2  -6   66.74    1.80
   2   2  -6   72.35    1.72
   2   2  -6   71.53    1.70
   2   2  -6   69.45    1.72
   2   2  -6   66.37    1.82
   2   2  -6   70.17    1.90
   2   2  -6   69.15    1.83
  -3  -2   6    9.18    0.40
  -3  -2   6    9.81    0.39
  -3  -2   6    8.88    0.40
  -3  -2   6    9.02    0.75
  -3  -2   6    9.65    0.53
  -3  -2   6    8.96    0.54
  -3  -2   6    9.59    0.39
   3   2  -6    9.55    0.41
   3   2  -6    9.48    0.62
   3   2  -6    9.18    0.39
   3   2  -6    9.35    0.55
   3   2  -6    9.23    0.39
   3   2  -6    9.35    0.38
   3   2  -6    9.25    0.52
   3   2  -6    8.99    0.37
   3   2  -6    9.94    0.54
  -4  -2   6  273.94    6.60
  -4  -2   6  268.18    6.34
  -4  -2   6  279.02    6.42
  -4  -2   6  278.00    6.51
  -4  -2   6  269.96    6.33
  -4  -2   6  266.32    6.47
  -4  -2   6  275.16    6.32
  -4  -2   6  274.93    6.33
   4   2  -6  282.07    6.33
   4   2  -6  258.14    6.32
   4   2  -6  279.07    6.33
   4   2  -6  270.12    6.51
   4   2  -6  278.52    6.49
   4   2  -6  272.61    6.40
   4   2  -6  269.38    6.53
   4   2  -6  273.15    6.33
  -5  -2   6  133.79    3.17
  -5  -2   6  132.04    3.34
  -5  -2   6  134.49    3.48
  -5  -2   6  137.37    3.16
  -5  -2   6  133.27    3.38
  -5  -2   6  134.79    3.15
  -5  -2   6  134.52    3.25
  -5  -2   6  135.09    3.17
   5   2  -6  132.36    3.16
   5   2  -6  140.15    3.16
   5   2  -6  134.50    3.16
   5   2  -6  132.67    3.35
   5   2  -6  131.15    3.40
   5   2  -6  131.70    3.39
   5   2  -6  134.91    3.16
   5   2  -6  136.00    3.17
  -6  -2   6   -0.20    0.31
  -6  -2   6    0.16    0.30
  -6  -2   6    0.21    0.11
  -6  -2   6    0.14    0.11
  -6  -2   6    0.37    0.10
  -6  -2   6    0.01    0.18
  -6  -2   6    0.28    0.23
  -6  -2   6    0.15    0.11
   6   2  -6    0.17    0.10
   6   2  -6    0.18    0.11
   6   2  -6    0.08    0.11
   6   2  -6    0.19    0.22
   6   2  -6    0.27    0.29
  -7  -2   6    2.46    0.41
  -7  -2   6    2.33    0.56
  -7  -2   6    2.55    0.28
  -7  -2   6    1.69    0.41
  -7  -2   6    2.69    0.27
  -7  -2   6    2.44    0.58
   7   2  -6    2.62    0.27
   7   2  -6    2.59    0.25
   7   2  -6    1.91    0.38
   7   2  -6    2.65    0.27
   7   2  -6    2.35    0.56
  -8  -2   6    3.27    0.44
  -8  -2   6    4.17    0.26
  -8  -2   6    4.32    0.65
  -8  -2   6    2.71    0.86
  -8  -2   6    4.31    0.28
  -8  -2   6    3.82    0.49
  -8  -2   6    3.75    0.36
   8   2  -6    3.58    0.77
  -9  -2   6   15.91    1.00
  -9  -2   6   14.48    0.75
  -9  -2   6   15.11    1.19
   9   2  -6   16.03    1.05
 -10  -2   6    3.46    1.10
 -10  -2   6    5.21    0.94
  10   2  -6    3.91    1.06
  10   2  -6    4.78    0.97
   6  -2   7    8.92    1.27
   6  -2   7   10.44    1.04
  -6   2  -7    7.86    0.67
  -6   2  -7   10.13    1.06
   5  -2   7    9.32    0.93
   5  -2   7    9.89    1.11
   5  -2   7    9.12    0.66
  -5   2  -7   10.45    1.01
  -5   2  -7    9.47    0.69
  -5   2  -7    9.19    0.65
   4  -2   7   39.63    1.48
   4  -2   7   40.71    1.26
   4  -2   7   42.97    1.26
   4  -2   7   43.24    1.70
  -4   2  -7   42.01    1.25
  -4   2  -7   42.52    1.21
  -4   2  -7   41.99    1.25
  -4   2  -7   43.09    1.30
  -4   2  -7   39.95    1.42
  -4   2  -7   43.24    1.57
   3  -2   7    5.47    0.71
   3  -2   7    6.22    0.53
   3  -2   7    5.97    0.56
   3  -2   7    7.21    0.88
  -3   2  -7    6.01    0.49
  -3   2  -7    6.64    0.59
  -3   2  -7    6.67    0.52
  -3   2  -7    6.22    0.54
  -3   2  -7    5.19    0.69
  -3   2  -7    5.78    0.83
   2  -2   7    5.65    0.49
   2  -2   7    5.19    0.50
   2  -2   7    5.87    0.49
  -2   2  -7    5.43    0.48
  -2   2  -7    5.93    0.45
  -2   2  -7    5.65    0.54
  -2   2  -7    5.01    0.56
   1  -2   7   49.89    1.49
   1  -2   7   45.20    1.45
   1  -2   7   45.15    1.32
   1  -2   7   45.85    1.53
   1  -2   7   49.53    1.35
   1  -2   7   50.93    1.35
   1  -2   7   50.35    1.33
  -1   2  -7   51.41    1.37
  -1   2  -7   50.26    1.33
  -1   2  -7   48.64    1.52
  -1   2  -7   49.68    1.56
  -1   2  -7   50.56    1.31
  -1   2  -7   46.69    1.51
   0  -2   7  135.51    3.22
   0  -2   7  131.89    3.35
   0  -2   7  132.80    3.22
   0  -2   7  131.47    3.19
   0  -2   7  133.29    3.24
   0  -2   7  130.27    3.29
   0  -2   7  130.97    3.43
   0  -2   7  137.53    3.23
   0   2  -7  137.57    3.23
   0   2  -7  133.76    3.41
   0   2  -7  134.36    3.24
   0   2  -7  134.56    3.37
   0   2  -7  135.48    3.21
   0   2  -7  134.88    3.41
   0   2  -7  133.08    3.22
  -1  -2   7  220.25    5.49
  -1  -2   7  240.74    5.41
  -1  -2   7  223.67    5.45
  -1  -2   7  227.04    5.41
  -1  -2   7  227.33    5.43
  -1  -2   7  232.10    5.43
  -1  -2   7  229.69    5.62
  -1  -2   7  234.39    5.54
  -1  -2   7  230.53    5.54
   1   2  -7  232.55    5.40
   1   2  -7  237.32    5.42
   1   2  -7  234.74    5.61
   1   2  -7  229.54    5.41
   1   2  -7  228.89    5.42
   1   2  -7  234.75    5.55
   1   2  -7  222.93    5.56
  -2  -2   7    0.47    0.27
  -2  -2   7    0.22    0.19
  -2  -2   7    0.24    0.21
   2   2  -7    0.42    0.22
   2   2  -7    0.29    0.25
   2   2  -7    0.34    0.21
  -3  -2   7   43.29    1.17
  -3  -2   7   46.09    1.31
  -3  -2   7   44.38    1.44
  -3  -2   7   43.31    1.17
  -3  -2   7   44.74    1.33
  -3  -2   7   42.80    1.19
  -3  -2   7   44.42    1.19
  -3  -2   7   46.97    1.30
   3   2  -7   44.41    1.17
   3   2  -7   46.39    1.43
   3   2  -7   45.61    1.32
   3   2  -7   43.88    1.16
   3   2  -7   44.67    1.32
   3   2  -7   43.06    1.17
   3   2  -7   43.69    1.19
   3   2  -7   44.46    1.32
  -4  -2   7    0.95    0.15
  -4  -2   7    1.25    0.16
  -4  -2   7    1.31    0.25
  -4  -2   7    1.14    0.16
   4   2  -7    1.02    0.16
   4   2  -7    0.95    0.15
   4   2  -7    1.17    0.15
   4   2  -7    0.91    0.14
  -5  -2   7   11.87    0.49
  -5  -2   7   12.18    0.51
  -5  -2   7   12.80    0.72
  -5  -2   7   13.00    0.68
  -5  -2   7   12.70    0.49
  -5  -2   7   12.45    0.90
  -5  -2   7   12.31    0.46
  -5  -2   7   13.90    0.64
   5   2  -7   12.67    0.48
   5   2  -7   12.14    0.49
   5   2  -7   12.56    0.44
   5   2  -7   12.68    0.69
   5   2  -7   11.65    0.47
   5   2  -7   12.40    0.81
   5   2  -7   12.67    0.77
  -6  -2   7   11.46    0.52
  -6  -2   7   11.68    0.44
  -6  -2   7   12.11    0.47
  -6  -2   7   11.33    0.85
  -6  -2   7   11.88    0.46
  -6  -2   7   10.80    0.71
  -6  -2   7   11.42    0.82
  -6  -2   7   10.22    1.12
  -6  -2   7   12.89    0.73
   6   2  -7   12.21    0.47
   6   2  -7   11.88    0.48
   6   2  -7   11.25    0.45
   6   2  -7   12.25    0.72
   6   2  -7   11.22    0.81
   6   2  -7   11.42    0.44
  -7  -2   7    0.37    0.30
  -7  -2   7    0.03    0.12
  -7  -2   7    0.18    0.27
  -7  -2   7    0.15    0.13
  -7  -2   7    0.35    0.12
  -7  -2   7    0.10    0.11
   7   2  -7   -0.33    0.57
   7   2  -7    0.07    0.13
   7   2  -7    0.17    0.12
   7   2  -7    0.08    0.12
   7   2  -7    0.17    0.26
  -8  -2   7   11.85    0.45
  -8  -2   7   11.75    0.56
  -8  -2   7   11.60    0.44
  -8  -2   7   12.70    0.90
  -8  -2   7    9.91    1.08
  -8  -2   7   10.82    0.78
  -8  -2   7   11.26    0.60
   8   2  -7   11.78    0.81
   8   2  -7    9.43    1.01
   8   2  -7   12.19    0.44
   8   2  -7   12.35    0.95
  -9  -2   7    1.00    0.37
  -9  -2   7   -0.22    0.49
   9   2  -7    0.84    0.45
   9   2  -7    0.45    0.48
 -10  -2   7    0.08    0.39
 -10  -2   7    0.20    0.51
  10   2  -7    0.17    0.46
  10   2  -7    0.20    0.48
   5  -2   8   14.74    1.10
   5  -2   8   14.61    0.93
   5  -2   8   14.72    1.31
  -5   2  -8   14.21    0.78
  -5   2  -8   15.59    1.18
  -5   2  -8   13.45    0.83
   4  -2   8    0.33    0.48
   4  -2   8    0.09    0.41
  -4   2  -8   -0.04    0.50
  -4   2  -8   -0.28    0.23
  -4   2  -8   -0.32    0.27
  -4   2  -8    0.02    0.39
  -4   2  -8   -0.10    0.23
   3  -2   8    8.19    0.81
   3  -2   8    7.06    0.60
   3  -2   8    7.08    0.63
   3  -2   8    8.12    0.78
   3  -2   8    7.62    0.97
  -3   2  -8    7.63    0.56
  -3   2  -8    7.18    0.93
  -3   2  -8    7.60    0.75
  -3   2  -8    7.35    0.65
  -3   2  -8    6.77    0.76
  -3   2  -8    7.44    0.59
   2  -2   8   19.31    0.95
   2  -2   8   19.65    0.80
   2  -2   8   20.12    1.02
   2  -2   8   19.02    0.84
  -2   2  -8   19.62    0.78
  -2   2  -8   19.49    0.86
  -2   2  -8   19.58    0.81
  -2   2  -8   19.05    0.97
  -2   2  -8   18.77    0.75
  -2   2  -8   17.81    1.12
   1  -2   8   58.67    1.84
   1  -2   8   53.41    1.58
   1  -2   8   59.13    1.62
   1  -2   8   58.55    1.70
   1  -2   8   58.54    1.59
   1  -2   8   59.02    1.59
  -1   2  -8   55.85    1.88
  -1   2  -8   59.84    1.63
  -1   2  -8   56.93    1.98
  -1   2  -8   58.86    1.80
  -1   2  -8   59.99    1.60
  -1   2  -8   58.87    1.56
  -1   2  -8   58.80    1.59
   0  -2   8   13.47    0.74
   0  -2   8   12.92    0.63
   0  -2   8   14.50    0.66
   0  -2   8   14.59    0.71
   0  -2   8   14.49    0.94
   0  -2   8   11.70    0.84
   0  -2   8   14.73    0.70
   0   2  -8   14.39    0.72
   0   2  -8   11.90    1.07
   0   2  -8   14.13    0.69
   0   2  -8   15.44    0.87
   0   2  -8   14.38    0.63
   0   2  -8   14.32    0.91
   0   2  -8   14.42    0.67
  -1  -2   8  168.35    4.12
  -1  -2   8  161.78    4.05
  -1  -2   8  166.32    4.07
  -1  -2   8  165.28    4.04
  -1  -2   8  168.64    4.03
  -1  -2   8  172.26    4.20
  -1  -2   8  174.95    4.31
  -1  -2   8  167.30    4.09
   1   2  -8  169.05    4.24
   1   2  -8  165.57    4.02
   1   2  -8  167.02    4.07
   1   2  -8  169.60    4.05
   1   2  -8  166.38    4.04
   1   2  -8  172.25    4.28
   1   2  -8  172.83    4.21
  -2  -2   8  268.01    6.31
  -2  -2   8  271.36    6.45
  -2  -2   8  260.15    6.31
  -2  -2   8  263.58    6.29
  -2  -2   8  268.40    6.36
  -2  -2   8  274.00    6.43
  -2  -2   8  267.14    6.56
  -2  -2   8  272.34    6.30
  -2  -2   8  272.61    6.28
   2   2  -8  270.97    6.54
   2   2  -8  264.32    6.46
   2   2  -8  272.02    6.29
   2   2  -8  260.01    6.30
   2   2  -8  267.58    6.29
   2   2  -8  267.59    6.45
   2   2  -8  268.66    6.28
  -3  -2   8   72.67    1.91
  -3  -2   8   77.56    2.02
  -3  -2   8   79.64    2.23
  -3  -2   8   76.63    2.04
  -3  -2   8   72.49    1.90
  -3  -2   8   72.97    1.88
  -3  -2   8   77.34    2.06
  -3  -2   8   72.39    1.89
   3   2  -8   71.46    1.89
   3   2  -8   73.42    1.87
   3   2  -8   76.14    2.06
   3   2  -8   75.35    2.18
   3   2  -8   69.49    1.90
   3   2  -8   71.88    1.89
   3   2  -8   76.69    2.07
  -4  -2   8   87.98    2.21
  -4  -2   8   90.83    2.37
  -4  -2   8   89.57    2.32
  -4  -2   8   89.75    2.20
  -4  -2   8   88.55    2.19
  -4  -2   8   88.77    2.53
  -4  -2   8   83.25    2.24
  -4  -2   8   88.39    2.37
   4   2  -8   89.79    2.18
   4   2  -8   91.29    2.20
   4   2  -8   83.54    2.16
   4   2  -8   90.25    2.41
   4   2  -8   89.05    2.51
   4   2  -8   89.50    2.38
   4   2  -8   87.52    2.19
  -5  -2   8  108.45    2.57
  -5  -2   8  105.74    2.70
  -5  -2   8  109.08    2.56
  -5  -2   8   96.88    3.49
  -5  -2   8   99.77    2.78
  -5  -2   8  107.86    2.58
  -5  -2   8  108.65    2.77
  -5  -2   8  109.28    2.81
   5   2  -8  106.03    2.86
   5   2  -8  105.31    2.59
   5   2  -8  108.18    2.78
   5   2  -8  105.94    2.57
   5   2  -8  103.46    2.53
   5   2  -8  105.91    2.84
   5   2  -8  108.31    2.56
  -6  -2   8    8.55    0.42
  -6  -2   8    8.86    1.09
  -6  -2   8    8.64    0.47
  -6  -2   8    9.03    0.48
  -6  -2   8    8.60    0.97
  -6  -2   8    8.84    0.62
  -6  -2   8    9.92    0.72
  -6  -2   8    8.70    0.46
   6   2  -8    8.60    0.44
   6   2  -8    8.47    1.07
   6   2  -8    9.52    0.71
   6   2  -8    9.25    0.46
   6   2  -8    9.30    0.40
   6   2  -8    7.04    0.86
   6   2  -8    8.96    0.48
  -7  -2   8    2.48    0.64
  -7  -2   8    2.05    0.38
  -7  -2   8    1.11    0.47
  -7  -2   8    2.38    0.55
  -7  -2   8    2.03    0.31
  -7  -2   8    2.33    0.35
  -7  -2   8    1.48    0.27
  -7  -2   8    2.37    0.35
   7   2  -8    1.47    0.18
   7   2  -8    1.87    0.43
   7   2  -8    2.76    0.62
   7   2  -8    2.19    0.36
   7   2  -8    1.86    0.32
  -8  -2   8    2.96    0.73
  -8  -2   8    2.89    0.35
  -8  -2   8    2.87    0.65
  -8  -2   8    2.45    0.54
  -8  -2   8    3.23    0.35
  -8  -2   8    1.90    0.28
   8   2  -8    1.88    0.47
   8   2  -8    2.56    0.43
   8   2  -8    2.71    0.38
   8   2  -8    1.86    0.45
   8   2  -8    3.08    0.32
  -9  -2   8    0.25    0.34
  -9  -2   8   -0.04    0.49
  -9  -2   8    0.05    0.14
   9   2  -8    0.37    0.43
   9   2  -8    0.45    0.45
 -10  -2   8    1.32    0.56
  10   2  -8    1.25    0.52
   4  -2   9   13.79    1.31
   4  -2   9   12.73    0.82
   4  -2   9   13.14    1.01
  -4   2  -9   13.10    0.81
  -4   2  -9   12.49    0.84
  -4   2  -9   13.90    1.19
   3  -2   9    0.71    0.25
   3  -2   9    0.75    0.32
   3  -2   9    0.97    0.47
   3  -2   9    1.17    0.41
   3  -2   9    1.29    0.52
  -3   2  -9    0.62    0.42
  -3   2  -9    0.90    0.28
  -3   2  -9    0.70    0.37
  -3   2  -9    0.69    0.25
   2  -2   9    1.83    0.49
   2  -2   9    1.22    0.27
   2  -2   9    1.67    0.42
   2  -2   9    1.06    0.25
  -2   2  -9    0.51    0.40
  -2   2  -9    1.18    0.24
  -2   2  -9    1.01    0.24
  -2   2  -9    2.16    0.71
  -2   2  -9    1.21    0.26
   1  -2   9   10.12    0.65
   1  -2   9   11.79    0.69
   1  -2   9   10.78    0.75
   1  -2   9   11.03    0.72
   1  -2   9   10.53    0.90
  -1   2  -9   10.42    0.66
  -1   2  -9    9.66    0.95
  -1   2  -9   11.01    0.62
  -1   2  -9   11.01    0.88
  -1   2  -9   11.15    0.74
  -1   2  -9   10.71    0.65
   0  -2   9   87.94    2.29
   0  -2   9   91.09    2.59
   0  -2   9   89.20    2.36
   0  -2   9   90.50    2.32
   0  -2   9   89.90    2.29
   0   2  -9   90.46    2.30
   0   2  -9   88.38    2.56
   0   2  -9   88.87    2.32
   0   2  -9   87.68    2.28
   0   2  -9   90.25    2.54
   0   2  -9   87.71    2.26
  -1  -2   9    2.81    0.56
  -1  -2   9    2.01    0.26
  -1  -2   9    2.65    0.55
  -1  -2   9    3.19    0.59
  -1  -2   9    3.74    0.51
   1   2  -9    2.61    0.47
   1   2  -9    3.69    0.58
   1   2  -9    3.53    0.59
   1   2  -9    3.56    0.69
   1   2  -9    2.36    0.28
  -2  -2   9    7.73    0.56
  -2  -2   9    9.38    0.64
  -2  -2   9    9.48    0.63
  -2  -2   9    9.22    0.76
  -2  -2   9    8.02    0.97
  -2  -2   9    7.91    0.62
  -2  -2   9    9.18    0.58
   2   2  -9    7.71    0.54
   2   2  -9    8.59    0.60
   2   2  -9   10.41    1.06
   2   2  -9    7.44    0.89
   2   2  -9    9.48    0.60
   2   2  -9    9.11    0.62
  -3  -2   9   18.11    0.98
  -3  -2   9   17.15    0.92
  -3  -2   9   15.60    0.70
  -3  -2   9   18.62    0.79
  -3  -2   9   15.71    0.76
  -3  -2   9   16.60    1.80
  -3  -2   9   17.10    0.72
  -3  -2   9   15.31    0.72
  -3  -2   9   17.62    0.85
   3   2  -9   16.24    0.76
   3   2  -9   17.61    0.73
   3   2  -9   18.24    0.94
   3   2  -9   18.57    1.01
   3   2  -9   16.31    1.09
   3   2  -9   15.34    0.73
  -4  -2   9   17.60    0.87
  -4  -2   9   18.69    0.89
  -4  -2   9   18.44    0.69
  -4  -2   9   18.00    0.72
  -4  -2   9   18.45    0.94
  -4  -2   9   17.77    0.69
  -4  -2   9   17.94    0.75
  -4  -2   9   17.42    1.16
   4   2  -9   18.25    0.90
   4   2  -9   18.04    0.73
   4   2  -9   17.91    0.70
   4   2  -9   17.80    1.09
   4   2  -9   18.11    0.70
   4   2  -9   15.75    0.65
  -5  -2   9    4.89    0.63
  -5  -2   9    4.17    0.96
  -5  -2   9    6.56    0.71
  -5  -2   9    5.28    0.52
  -5  -2   9    4.82    0.47
  -5  -2   9    5.14    0.48
   5   2  -9    4.88    0.46
   5   2  -9    5.29    0.38
   5   2  -9    5.14    0.51
  -6  -2   9    9.21    0.71
  -6  -2   9   11.22    0.54
  -6  -2   9    9.88    1.08
  -6  -2   9   11.57    0.54
  -6  -2   9   11.51    0.58
  -6  -2   9   12.49    0.85
  -6  -2   9   11.66    0.51
   6   2  -9   11.78    0.92
   6   2  -9   10.89    0.78
   6   2  -9   11.60    0.54
  -7  -2   9   30.23    1.10
  -7  -2   9   30.04    1.07
  -7  -2   9   32.02    0.89
  -7  -2   9   30.72    1.13
  -7  -2   9   31.51    0.94
  -7  -2   9   30.68    1.53
  -7  -2   9   31.69    1.22
  -7  -2   9   31.23    0.91
   7   2  -9   28.43    1.36
   7   2  -9   30.38    0.93
   7   2  -9   30.41    1.22
   7   2  -9   30.85    0.91
   7   2  -9   31.20    1.35
  -8  -2   9   62.60    1.92
  -8  -2   9   64.72    1.67
  -8  -2   9   67.41    1.71
  -8  -2   9   66.36    2.01
  -8  -2   9   71.25    2.37
  -8  -2   9   65.18    1.70
   8   2  -9   69.09    2.15
   8   2  -9   66.75    2.20
  -9  -2   9    5.14    1.22
  -9  -2   9    3.68    0.86
   9   2  -9    5.21    1.01
   3  -2  10    2.09    0.65
   3  -2  10    1.53    0.47
   3  -2  10    0.90    0.30
  -3   2 -10    1.31    0.32
  -3   2 -10    1.43    0.62
   2  -2  10   18.11    1.12
   2  -2  10   16.98    0.86
   2  -2  10   17.80    0.92
   2  -2  10   18.29    0.99
  -2   2 -10   18.18    0.92
  -2   2 -10   19.04    1.23
  -2   2 -10   16.79    0.84
   1  -2  10   12.50    0.81
   1  -2  10   13.08    1.01
   1  -2  10   13.60    0.75
  -1   2 -10   12.63    0.76
  -1   2 -10   12.57    0.72
  -1   2 -10   13.67    1.07
  -1   2 -10   13.35    0.81
   0  -2  10    1.42    0.25
   0  -2  10    1.37    0.26
   0  -2  10    0.96    0.27
   0   2 -10    1.13    0.26
   0   2 -10    1.72    0.40
   0   2 -10    1.25    0.26
   0   2 -10    1.39    0.46
  -1  -2  10   30.40    1.02
  -1  -2  10   29.39    1.03
  -1  -2  10   29.01    1.06
  -1  -2  10   30.19    1.01
  -1  -2  10   30.24    1.23
  -1  -2  10   30.00    1.38
   1   2 -10   30.67    1.31
   1   2 -10   30.17    1.05
   1   2 -10   30.10    1.02
   1   2 -10   29.80    1.01
  -2  -2  10    0.40    0.23
  -2  -2  10    0.51    0.25
  -2  -2  10    0.29    0.24
  -2  -2  10    0.79    0.25
   2   2 -10    0.46    0.26
   2   2 -10    0.63    0.27
   2   2 -10    0.42    0.24
  -3  -2  10   87.83    2.65
  -3  -2  10   85.47    2.35
  -3  -2  10   86.65    2.24
  -3  -2  10   87.03    2.45
  -3  -2  10   84.59    2.24
  -3  -2  10   89.87    2.26
  -3  -2  10   87.53    2.27
  -3  -2  10   88.03    2.23
   3   2 -10   88.29    2.27
   3   2 -10   88.82    2.50
   3   2 -10   87.88    2.25
  -4  -2  10   -0.34    0.20
  -4  -2  10    0.05    0.31
  -4  -2  10   -0.26    0.29
  -4  -2  10    0.00    0.29
  -4  -2  10   -0.33    0.20
   4   2 -10   -0.31    0.20
   4   2 -10   -0.30    0.33
   4   2 -10    0.15    0.22
  -5  -2  10    3.42    0.64
  -5  -2  10    4.06    0.49
  -5  -2  10    3.13    0.73
  -5  -2  10    3.48    0.53
  -5  -2  10    3.50    0.46
  -5  -2  10    3.93    0.48
   5   2 -10    3.12    0.52
   5   2 -10    2.96    0.76
   5   2 -10    3.87    0.49
   5   2 -10    2.82    0.36
  -6  -2  10   11.61    1.20
  -6  -2  10   13.65    0.90
  -6  -2  10   12.53    0.62
  -6  -2  10   12.87    0.66
  -6  -2  10   12.16    0.79
  -6  -2  10   12.95    0.62
   6   2 -10   12.70    0.62
   6   2 -10   12.33    0.64
   6   2 -10   14.12    1.00
  -7  -2  10    0.36    0.34
  -7  -2  10    0.81    0.20
  -7  -2  10    0.78    0.20
  -7  -2  10    0.66    0.50
  -7  -2  10    0.76    0.28
  -7  -2  10    0.95    0.35
   7   2 -10    0.72    0.20
   7   2 -10    1.31    0.45
  -8  -2  10    7.52    0.50
  -8  -2  10    8.20    0.54
  -8  -2  10    8.35    1.24
  -8  -2  10    6.69    0.88
   8   2 -10    8.95    1.04
  -9  -2  10    3.27    0.45
  -9  -2  10    2.10    0.45
   9   2 -10    2.43    0.57
   1  -2  11    8.50    1.02
   1  -2  11    7.30    0.83
   1  -2  11    7.95    0.79
   1  -2  11    7.17    0.73
  -1   2 -11    6.51    0.78
  -1   2 -11    8.64    1.08
  -1   2 -11    7.16    0.69
   0  -2  11   12.72    0.82
   0  -2  11   11.68    0.77
   0  -2  11   11.63    0.88
   0  -2  11   13.15    1.13
   0   2 -11   11.37    0.76
   0   2 -11   14.31    1.14
   0   2 -11   12.60    0.85
  -1  -2  11    2.78    0.60
  -1  -2  11    1.62    0.27
  -1  -2  11    1.94    0.30
  -1  -2  11    1.42    0.30
  -1  -2  11    2.20    0.53
   1   2 -11    2.03    0.52
  -2  -2  11    7.37    0.67
  -2  -2  11    8.71    0.65
  -2  -2  11    7.31    1.05
  -2  -2  11    8.74    0.72
  -2  -2  11    7.85    0.69
  -2  -2  11    8.47    0.63
   2   2 -11    8.20    0.70
   2   2 -11    7.78    0.66
   2   2 -11    7.68    0.98
  -3  -2  11    7.26    0.58
  -3  -2  11    7.82    0.65
  -3  -2  11    7.49    0.69
  -3  -2  11    7.01    0.72
  -3  -2  11    7.87    1.08
  -3  -2  11    7.95    0.63
  -3  -2  11    6.33    0.62
   3   2 -11    7.06    0.66
   3   2 -11    8.35    0.64
  -4  -2  11    1.19    0.38
  -4  -2  11    0.76    0.24
  -4  -2  11    1.11    0.49
  -4  -2  11    1.41    0.29
  -4  -2  11    1.07    0.24
  -4  -2  11    0.71    0.23
   4   2 -11    0.73    0.30
   4   2 -11    0.87    0.25
   4   2 -11    1.19    0.27
  -5  -2  11    4.83    0.54
  -5  -2  11    6.54    0.58
  -5  -2  11    4.38    1.05
  -5  -2  11    6.02    0.82
  -5  -2  11    6.42    0.62
   5   2 -11    5.57    0.59
   5   2 -11    4.46    0.74
   5   2 -11    5.69    0.43
  -6  -2  11    0.53    0.50
  -6  -2  11    0.98    0.23
  -6  -2  11    1.08    0.23
  -6  -2  11    0.95    0.37
   6   2 -11    0.90    0.47
   6   2 -11    1.03    0.24
  -7  -2  11    5.13    0.85
  -7  -2  11    5.82    0.54
  -7  -2  11    5.67    1.20
  -7  -2  11    6.08    0.58
   7   2 -11    6.16    0.95
  -8  -2  11   12.76    0.66
  -8  -2  11   11.41    0.60
  -8  -2  11   12.57    1.41
  -8  -2  11   12.26    1.01
   8   2 -11   12.67    1.15
  -1  -2  12   53.28    1.62
  -1  -2  12   52.56    2.05
  -1  -2  12   52.50    1.68
   1   2 -12   52.54    1.61
   1   2 -12   54.29    1.99
   1   2 -12   53.01    1.67
  -2  -2  12    0.88    0.31
  -2  -2  12    0.66    0.53
  -2  -2  12    0.70    0.29
   2   2 -12    0.82    0.27
   2   2 -12    0.57    0.43
   2   2 -12    1.44    0.45
  -3  -2  12    4.17    1.12
  -3  -2  12    4.72    0.66
  -3  -2  12    4.85    0.73
   3   2 -12    4.57    0.66
   3   2 -12    4.13    0.70
  -4  -2  12   13.44    0.82
  -4  -2  12   12.68    0.77
  -4  -2  12   12.93    1.31
   4   2 -12   12.91    0.77
  -5  -2  12    1.42    0.55
  -5  -2  12    1.91    0.44
  -5  -2  12    1.23    0.28
  -5  -2  12    1.14    0.27
   5   2 -12    0.96    0.28
  -6  -2  12    1.50    0.27
  -6  -2  12    2.25    0.62
  -6  -2  12    1.42    0.27
   6   2 -12    2.05    0.54
   6   2 -12    1.45    0.30
  -7  -2  12    0.28    0.39
  -7  -2  12   -0.19    0.23
   7   2 -12   -0.20    0.50
   7  -3 -12    0.14    0.51
  -7   3  12    0.09    0.35
  -7   3  12   -0.02    0.23
   6  -3 -12    1.78    0.55
  -6   3  12    1.27    0.26
  -6   3  12    0.91    0.58
  -6   3  12    1.33    0.27
   5  -3 -12    7.66    1.15
   5  -3 -12   10.28    0.78
  -5   3  12   10.00    0.70
  -5   3  12    9.95    1.29
  -5   3  12    8.81    0.76
   4  -3 -12    2.00    0.65
   4  -3 -12    2.02    0.30
  -4   3  12    1.44    0.30
  -4   3  12    1.54    0.29
  -4   3  12    1.75    0.59
   3  -3 -12    5.15    0.68
  -3   3  12    5.98    1.17
  -3   3  12    5.23    0.77
  -3   3  12    4.97    0.66
   2  -3 -12    1.87    0.32
   2  -3 -12    1.79    0.32
  -2   3  12    1.83    0.32
  -2   3  12    3.34    0.66
   1  -3 -12    0.99    0.33
   1  -3 -12    1.49    0.32
  -1   3  12    1.75    0.57
  -1   3  12    1.27    0.32
  -1   3  12    1.31    0.31
   8  -3 -11    1.05    0.50
  -8   3  11    0.69    0.21
  -8   3  11    0.95    0.34
  -8   3  11    0.71    0.55
  -8   3  11    1.19    0.20
   7  -3 -11    0.20    0.45
   7  -3 -11   -0.08    0.32
  -7   3  11   -0.09    0.21
  -7   3  11   -0.01    0.36
  -7   3  11   -0.30    0.49
  -7   3  11   -0.08    0.20
   6  -3 -11    1.80    0.33
   6  -3 -11    2.13    0.51
   6  -3 -11    1.38    0.24
  -6   3  11    1.46    0.54
  -6   3  11    1.38    0.24
  -6   3  11    1.29    0.24
  -6   3  11    1.47    0.56
   5  -3 -11    4.27    0.55
   5  -3 -11    4.29    0.63
   5  -3 -11    4.85    0.94
   5  -3 -11    3.52    0.68
  -5   3  11    4.30    0.59
  -5   3  11    3.66    0.56
  -5   3  11    3.92    1.07
  -5   3  11    3.95    0.54
   4  -3 -11    4.35    0.68
   4  -3 -11    3.77    0.67
   4  -3 -11    4.17    0.60
   4  -3 -11    3.47    0.57
  -4   3  11    4.49    0.53
  -4   3  11    3.22    1.08
  -4   3  11    3.05    0.61
  -4   3  11    3.93    0.56
   3  -3 -11    1.59    0.28
   3  -3 -11    1.85    0.27
  -3   3  11    1.64    0.53
  -3   3  11    1.74    0.27
  -3   3  11    1.81    0.28
  -3   3  11    1.53    0.26
  -3   3  11    1.52    0.27
  -3   3  11    2.51    0.76
   2  -3 -11   24.13    0.94
   2  -3 -11   24.27    1.00
  -2   3  11   24.35    1.03
  -2   3  11   24.85    1.42
  -2   3  11   22.98    0.96
  -2   3  11   24.42    0.95
  -2   3  11   24.93    1.02
   1  -3 -11    5.62    0.71
   1  -3 -11    4.56    0.63
  -1   3  11    4.44    0.62
  -1   3  11    5.15    1.04
  -1   3  11    3.83    0.64
  -1   3  11    5.65    0.72
   0  -3 -11   15.38    1.22
   0  -3 -11   16.75    0.92
   0  -3 -11   17.17    0.85
   0   3  11   16.28    0.83
   0   3  11   17.02    0.93
   0   3  11   16.18    1.25
  -1  -3 -11    1.02    0.32
  -1  -3 -11    0.49    0.46
  -1  -3 -11    1.21    0.30
   1   3  11    0.94    0.52
   1   3  11    0.72    0.31
   1   3  11    0.75    0.28
   9  -3 -10    4.74    1.08
  -9   3  10    4.18    0.41
  -9   3  10    3.96    1.09
   8  -3 -10    0.24    0.47
   8  -3 -10    0.64    0.28
  -8   3  10    0.02    0.18
  -8   3  10    0.15    0.31
  -8   3  10    0.22    0.17
   7  -3 -10    2.36    0.66
   7  -3 -10    1.86    0.36
  -7   3  10    1.88    0.22
  -7   3  10    1.95    0.23
  -7   3  10    2.57    0.55
  -7   3  10    2.60    0.63
   6  -3 -10   27.04    0.90
   6  -3 -10   28.95    1.34
   6  -3 -10   28.50    1.00
   6  -3 -10   27.54    1.09
  -6   3  10   27.22    0.90
  -6   3  10   28.20    1.46
  -6   3  10   27.45    0.87
  -6   3  10   28.05    0.90
  -6   3  10   28.00    1.06
  -6   3  10   26.71    0.93
   5  -3 -10    0.03    0.27
   5  -3 -10   -0.04    0.27
  -5   3  10    0.02    0.43
  -5   3  10    0.15    0.28
   4  -3 -10   12.34    0.76
   4  -3 -10   11.36    0.67
   4  -3 -10   12.44    0.77
  -4   3  10   11.87    0.62
  -4   3  10   11.78    0.63
  -4   3  10   12.63    0.66
  -4   3  10   12.33    0.97
  -4   3  10   12.45    0.69
  -4   3  10   12.10    1.14
   3  -3 -10   16.30    0.71
   3  -3 -10   15.53    0.87
   3  -3 -10   15.67    0.76
  -3   3  10   14.40    0.76
  -3   3  10   15.90    0.71
  -3   3  10   15.77    1.19
  -3   3  10   16.20    0.78
  -3   3  10   14.50    0.88
   2  -3 -10   10.18    0.80
   2  -3 -10   12.08    0.71
  -2   3  10   10.55    0.77
  -2   3  10   11.83    0.73
  -2   3  10   10.48    0.68
  -2   3  10   11.79    0.66
  -2   3  10   11.27    1.08
   1  -3 -10   16.46    0.76
   1  -3 -10   16.78    0.76
   1  -3 -10   16.33    0.81
  -1   3  10   17.64    0.86
  -1   3  10   15.98    1.17
  -1   3  10   16.62    0.77
  -1   3  10   17.38    0.79
  -1   3  10   15.90    0.82
   0  -3 -10    1.05    0.25
   0  -3 -10    1.07    0.25
   0  -3 -10    0.97    0.40
   0  -3 -10    1.31    0.29
   0   3  10    1.06    0.25
   0   3  10    1.42    0.29
   0   3  10    1.44    0.27
   0   3  10    0.87    0.31
   0   3  10    1.27    0.46
  -1  -3 -10   12.80    0.75
  -1  -3 -10   12.69    0.82
  -1  -3 -10   13.71    0.76
  -1  -3 -10   13.00    1.11
   1   3  10   13.31    0.83
   1   3  10   13.44    0.75
   1   3  10   13.21    1.10
  -2  -3 -10    0.12    0.42
  -2  -3 -10   -0.18    0.27
  -2  -3 -10   -0.23    0.24
   2   3  10   -0.29    0.26
   2   3  10    0.20    0.26
  -3  -3 -10    0.18    0.30
  -3  -3 -10    0.39    0.45
   3   3  10    0.30    0.50
   3   3  10   -0.03    0.29
   9  -3  -9    0.42    0.49
  -9   3   9    0.58    0.13
  -9   3   9    0.26    0.54
   8  -3  -9   14.28    1.10
   8  -3  -9   12.83    0.74
   8  -3  -9   12.07    0.91
  -8   3   9   12.28    0.82
  -8   3   9   10.87    0.50
  -8   3   9   12.95    1.31
  -8   3   9   10.40    0.55
  -8   3   9   11.44    0.85
   7  -3  -9    1.95    0.22
   7  -3  -9    1.43    0.21
  -7   3   9    1.65    0.21
  -7   3   9    1.54    0.18
  -7   3   9    1.61    0.22
  -7   3   9    1.51    0.19
   6  -3  -9    0.37    0.39
   6  -3  -9    0.16    0.26
   6  -3  -9    0.33    0.26
  -6   3   9    0.50    0.26
  -6   3   9    0.46    0.43
  -6   3   9    0.42    0.30
   5  -3  -9   55.16    1.54
   5  -3  -9   57.37    1.61
   5  -3  -9   55.73    1.81
   5  -3  -9   52.20    1.47
   5  -3  -9   51.94    1.43
  -5   3   9   52.10    1.44
  -5   3   9   56.01    1.56
  -5   3   9   51.20    1.45
  -5   3   9   55.71    1.68
  -5   3   9   55.94    1.99
  -5   3   9   55.50    1.91
  -5   3   9   50.16    1.42
  -5   3   9   50.27    1.46
   4  -3  -9   22.13    0.76
   4  -3  -9   20.87    0.86
   4  -3  -9   22.96    1.00
   4  -3  -9   19.91    0.90
   4  -3  -9   22.62    0.93
   4  -3  -9   21.52    0.91
  -4   3   9   22.69    1.01
  -4   3   9   22.20    0.91
  -4   3   9   22.30    1.27
  -4   3   9   22.67    0.82
  -4   3   9   21.36    0.78
  -4   3   9   22.54    0.77
  -4   3   9   20.76    1.01
  -4   3   9   22.53    0.76
   3  -3  -9  437.17   10.00
   3  -3  -9  441.93   10.00
   3  -3  -9  372.63   10.33
   3  -3  -9  442.98   10.02
   3  -3  -9  438.64   10.14
  -3   3   9  400.20   10.28
  -3   3   9  441.19   10.21
  -3   3   9  441.46   10.01
  -3   3   9  433.58   10.38
  -3   3   9  441.06   10.01
  -3   3   9  439.04   10.17
   2  -3  -9   82.33    2.30
   2  -3  -9   79.35    2.20
   2  -3  -9   82.06    2.48
   2  -3  -9   87.43    2.19
   2  -3  -9   85.42    2.15
   2  -3  -9   85.31    2.15
  -2   3   9   87.11    2.16
  -2   3   9   88.60    2.20
  -2   3   9   87.78    2.14
  -2   3   9   83.60    2.59
  -2   3   9   81.90    2.27
  -2   3   9   83.84    2.27
  -2   3   9   82.46    2.37
   1  -3  -9   29.27    0.94
   1  -3  -9   27.40    1.09
   1  -3  -9   27.22    1.28
   1  -3  -9   28.76    0.94
   1  -3  -9   30.17    1.07
   1  -3  -9   26.54    1.24
   1  -3  -9   29.09    0.98
  -1   3   9   28.98    0.95
  -1   3   9   28.73    0.91
  -1   3   9   27.27    1.02
  -1   3   9   25.81    0.96
  -1   3   9   26.82    1.33
  -1   3   9   28.84    0.99
   0  -3  -9   38.82    1.22
   0  -3  -9   35.87    2.01
   0  -3  -9   40.31    1.48
   0  -3  -9   34.48    1.30
   0  -3  -9   38.55    1.17
   0  -3  -9   37.31    1.17
   0   3   9   39.44    1.22
   0   3   9   38.60    1.17
   0   3   9   37.02    1.18
   0   3   9   36.83    1.17
   0   3   9   36.73    1.29
   0   3   9   37.06    1.53
   0   3   9   35.31    1.12
  -1  -3  -9    0.64    0.36
  -1  -3  -9    0.24    0.23
   1   3   9    0.54    0.27
   1   3   9    0.21    0.23
   1   3   9    0.48    0.27
   1   3   9    0.60    0.41
   1   3   9    0.13    0.23
   1   3   9    0.63    0.23
  -2  -3  -9   -0.07    0.25
  -2  -3  -9    0.09    0.24
  -2  -3  -9   -0.16    0.24
   2   3   9   -0.04    0.24
   2   3   9   -0.12    0.24
   2   3   9    0.42    0.42
  -3  -3  -9   -0.09    0.37
  -3  -3  -9   -0.30    0.24
   3   3   9   -0.27    0.24
   3   3   9   -0.28    0.41
   3   3   9    0.00    0.48
   3   3   9   -0.31    0.25
  -4  -3  -9    3.94    0.71
  -4  -3  -9    3.78    0.74
  -4  -3  -9    3.55    1.01
   4   3   9    4.43    0.70
   4   3   9    4.17    1.23
  10  -3  -8    0.85    0.53
 -10   3   8    0.84    0.56
 -10   3   8    0.64    0.37
   9  -3  -8    0.50    0.48
  -9   3   8    0.75    0.51
  -9   3   8    0.72    0.33
  -9   3   8    0.44    0.30
   8  -3  -8    0.04    0.42
   8  -3  -8    0.08    0.28
   8  -3  -8    0.45    0.12
  -8   3   8    0.39    0.30
  -8   3   8    0.28    0.12
  -8   3   8    0.19    0.13
  -8   3   8    0.21    0.27
  -8   3   8    0.55    0.34
  -8   3   8    0.66    0.45
   7  -3  -8   20.13    0.79
   7  -3  -8   20.42    1.11
   7  -3  -8   20.43    0.87
   7  -3  -8   18.23    0.64
   7  -3  -8   17.69    0.64
   7  -3  -8   18.04    0.61
  -7   3   8   19.82    0.85
  -7   3   8   18.73    0.66
  -7   3   8   18.37    0.78
  -7   3   8   21.69    1.24
  -7   3   8   17.97    0.61
  -7   3   8   20.30    0.90
   6  -3  -8    1.16    0.18
   6  -3  -8    1.91    0.67
   6  -3  -8    1.48    0.18
   6  -3  -8    1.18    0.17
   6  -3  -8    1.80    0.48
  -6   3   8    1.08    0.19
  -6   3   8    1.07    0.16
  -6   3   8    1.12    0.18
   5  -3  -8  112.67    3.06
   5  -3  -8  111.31    2.70
   5  -3  -8  110.92    3.03
   5  -3  -8  115.57    2.70
   5  -3  -8  115.38    2.85
   5  -3  -8  111.11    2.81
  -5   3   8  117.05    2.99
  -5   3   8  111.38    2.71
  -5   3   8  110.26    2.91
  -5   3   8  104.37    2.94
  -5   3   8  112.59    2.69
  -5   3   8  115.46    2.71
  -5   3   8  106.51    3.68
  -5   3   8  111.53    2.81
   4  -3  -8   35.65    1.14
   4  -3  -8   35.87    1.01
   4  -3  -8   34.67    1.12
   4  -3  -8   36.01    1.00
   4  -3  -8   35.65    1.46
   4  -3  -8   36.66    1.00
   4  -3  -8   35.90    1.04
  -4   3   8   36.78    1.05
  -4   3   8   34.84    1.03
  -4   3   8   34.91    1.40
  -4   3   8   37.62    1.02
  -4   3   8   35.51    1.25
  -4   3   8   34.45    1.00
  -4   3   8   34.74    1.12
  -4   3   8   33.37    1.24
   3  -3  -8   45.00    1.19
   3  -3  -8   43.01    1.32
   3  -3  -8   41.97    1.53
   3  -3  -8   45.04    1.19
   3  -3  -8   44.17    1.22
   3  -3  -8   45.62    1.18
  -3   3   8   45.81    1.23
  -3   3   8   39.69    1.41
  -3   3   8   40.65    1.38
  -3   3   8   42.57    1.30
  -3   3   8   44.96    1.20
  -3   3   8   37.13    1.20
  -3   3   8   42.60    1.59
  -3   3   8   48.11    1.19
   2  -3  -8   40.96    1.56
   2  -3  -8   48.05    1.25
   2  -3  -8   47.26    1.28
   2  -3  -8   46.85    1.23
   2  -3  -8   43.42    1.39
   2  -3  -8   46.77    1.25
  -2   3   8   49.14    1.24
  -2   3   8   41.20    1.38
  -2   3   8   41.84    1.63
  -2   3   8   48.84    1.30
  -2   3   8   48.56    1.26
  -2   3   8   40.55    1.47
   1  -3  -8  133.13    3.15
   1  -3  -8  122.85    3.37
   1  -3  -8  133.38    3.18
   1  -3  -8  131.72    3.13
   1  -3  -8  121.83    3.41
   1  -3  -8  131.15    3.15
   1  -3  -8  128.93    3.28
  -1   3   8  124.57    3.22
  -1   3   8  128.02    3.34
  -1   3   8  126.70    3.47
  -1   3   8  132.50    3.16
  -1   3   8  130.06    3.13
  -1   3   8  135.16    3.19
   0  -3  -8   31.99    0.98
   0  -3  -8   28.51    1.27
   0  -3  -8   29.33    1.15
   0  -3  -8   30.45    0.96
   0  -3  -8   31.80    1.03
   0  -3  -8   32.11    1.00
   0  -3  -8   30.45    1.80
   0   3   8   29.00    1.35
   0   3   8   28.44    1.02
   0   3   8   32.18    0.96
   0   3   8   32.72    1.04
   0   3   8   31.71    0.99
   0   3   8   27.86    0.95
  -1  -3  -8  190.32    4.55
  -1  -3  -8  193.63    4.59
  -1  -3  -8  191.70    4.55
  -1  -3  -8  194.19    4.79
  -1  -3  -8  191.04    4.53
  -1  -3  -8  186.19    4.82
  -1  -3  -8  189.13    4.71
   1   3   8  187.51    4.53
   1   3   8  184.86    4.52
   1   3   8  184.05    4.58
   1   3   8  191.27    4.56
   1   3   8  186.97    4.85
   1   3   8  191.77    4.58
  -2  -3  -8    9.16    0.66
  -2  -3  -8    9.96    0.72
  -2  -3  -8    9.22    0.74
  -2  -3  -8    9.44    0.68
  -2  -3  -8    9.38    0.60
   2   3   8   11.81    0.71
   2   3   8   11.20    1.50
   2   3   8    8.67    0.71
   2   3   8    8.45    0.83
  -3  -3  -8    2.55    0.31
  -3  -3  -8    3.10    0.31
  -3  -3  -8    2.96    0.30
  -3  -3  -8    2.68    0.31
   3   3   8    3.03    0.39
   3   3   8    2.54    0.30
  -4  -3  -8    4.09    0.54
  -4  -3  -8    3.04    0.34
  -4  -3  -8    3.54    0.61
   4   3   8    3.86    0.61
  -5  -3  -8    0.40    0.28
  -5  -3  -8    0.39    0.28
  -5  -3  -8    1.00    0.44
   5   3   8    0.69    0.29
   5   3   8    0.55    0.62
  10  -3  -7    1.63    0.56
 -10   3   7    1.98    0.57
   9  -3  -7    0.63    0.48
  -9   3   7    0.84    0.29
  -9   3   7    1.06    0.48
  -9   3   7    0.73    0.35
  -9   3   7    1.02    0.40
  -9   3   7    1.20    0.49
   8  -3  -7   12.01    0.97
  -8   3   7   11.16    0.73
  -8   3   7   10.13    0.75
  -8   3   7   11.40    0.74
   7  -3  -7    8.48    0.63
   7  -3  -7    9.11    0.85
   7  -3  -7    7.53    0.37
   7  -3  -7    8.93    0.60
   7  -3  -7    6.60    0.32
  -7   3   7    9.01    0.67
  -7   3   7    7.12    0.61
  -7   3   7    9.63    0.92
  -7   3   7    8.72    0.62
  -7   3   7    6.76    0.46
  -7   3   7    6.73    0.36
   6  -3  -7   28.19    0.80
   6  -3  -7   27.59    0.80
   6  -3  -7   29.12    0.78
   6  -3  -7   28.32    0.77
   6  -3  -7   28.37    0.95
   6  -3  -7   28.91    0.94
   6  -3  -7   26.92    1.14
  -6   3   7   28.22    0.92
  -6   3   7   30.06    1.26
  -6   3   7   29.13    1.04
  -6   3   7   28.03    0.95
  -6   3   7   28.41    0.79
  -6   3   7   28.05    0.76
  -6   3   7   28.24    0.81
  -6   3   7   28.88    0.79
   5  -3  -7   57.52    1.62
   5  -3  -7   58.84    1.80
   5  -3  -7   61.96    1.84
   5  -3  -7   60.34    1.50
   5  -3  -7   61.66    1.50
   5  -3  -7   58.43    1.61
   5  -3  -7   61.66    1.50
   5  -3  -7   60.61    1.52
  -5   3   7   60.45    1.51
  -5   3   7   57.93    1.61
  -5   3   7   60.25    1.52
  -5   3   7   61.01    1.49
  -5   3   7   59.13    1.70
  -5   3   7   62.11    1.79
  -5   3   7   61.35    1.51
  -5   3   7   60.37    1.89
   4  -3  -7   91.77    2.40
   4  -3  -7   95.81    2.60
   4  -3  -7   96.47    2.30
   4  -3  -7   92.54    2.55
   4  -3  -7   97.49    2.30
   4  -3  -7   99.90    2.39
   4  -3  -7   94.86    2.30
  -4   3   7   94.87    2.51
  -4   3   7   95.37    2.31
  -4   3   7   92.11    2.38
  -4   3   7   94.21    2.48
  -4   3   7   96.71    2.31
  -4   3   7   96.35    2.32
  -4   3   7   95.24    2.63
   3  -3  -7    4.42    0.61
   3  -3  -7    5.39    0.34
   3  -3  -7    5.31    0.35
   3  -3  -7    4.83    0.45
   3  -3  -7    5.21    0.36
   3  -3  -7    4.75    0.40
  -3   3   7    3.95    0.66
  -3   3   7    5.20    0.36
  -3   3   7    5.36    0.39
  -3   3   7    4.19    0.51
  -3   3   7    5.19    0.35
  -3   3   7    4.56    0.46
   2  -3  -7   30.51    0.90
   2  -3  -7   31.06    0.88
   2  -3  -7   29.81    1.13
   2  -3  -7   30.45    0.88
   2  -3  -7   31.12    0.86
   2  -3  -7   30.61    0.98
  -2   3   7   31.23    0.87
  -2   3   7   29.33    1.18
  -2   3   7   31.17    0.89
  -2   3   7   31.03    0.88
  -2   3   7   30.49    1.07
  -2   3   7   30.86    0.91
  -2   3   7   29.71    1.00
   1  -3  -7   76.44    1.91
   1  -3  -7   76.99    1.90
   1  -3  -7   74.89    2.10
   1  -3  -7   75.76    1.93
   1  -3  -7   78.05    1.92
   1  -3  -7   73.38    2.15
   1  -3  -7   75.82    2.02
  -1   3   7   76.61    2.07
  -1   3   7   74.87    2.19
  -1   3   7   77.52    1.92
  -1   3   7   77.51    1.94
  -1   3   7   77.51    1.90
  -1   3   7   73.23    1.99
  -1   3   7   77.60    1.92
   0  -3  -7    2.44    0.38
   0  -3  -7    2.28    0.45
   0  -3  -7    2.69    0.43
   0  -3  -7    2.71    0.40
   0  -3  -7    2.78    0.64
   0   3   7    2.62    0.56
   0   3   7    2.58    0.45
   0   3   7    2.51    0.41
   0   3   7    2.30    0.43
   0   3   7    2.60    0.38
  -1  -3  -7   94.00    2.36
  -1  -3  -7   95.09    2.37
  -1  -3  -7   93.16    2.51
  -1  -3  -7   95.39    2.40
  -1  -3  -7   95.44    2.35
  -1  -3  -7   91.35    2.40
  -1  -3  -7   96.37    2.57
  -1  -3  -7   93.13    2.62
   1   3   7   93.29    2.65
   1   3   7  101.67    2.54
   1   3   7   94.57    2.37
   1   3   7   92.94    2.34
   1   3   7   90.31    2.39
   1   3   7   93.65    2.37
   1   3   7   95.40    2.39
  -2  -3  -7    0.17    0.28
  -2  -3  -7    0.28    0.51
  -2  -3  -7   -0.13    0.33
  -2  -3  -7   -0.01    0.29
   2   3   7    0.27    0.27
   2   3   7    0.08    0.23
   2   3   7    0.15    0.35
  -3  -3  -7   54.17    1.54
  -3  -3  -7   54.12    1.77
  -3  -3  -7   56.11    1.76
  -3  -3  -7   52.51    1.46
  -3  -3  -7   52.80    1.54
  -3  -3  -7   54.73    1.63
  -3  -3  -7   51.68    1.50
   3   3   7   54.26    1.64
   3   3   7   52.48    1.50
   3   3   7   54.56    1.78
   3   3   7   51.92    1.53
   3   3   7   54.65    1.89
  -4  -3  -7   35.27    1.18
  -4  -3  -7   36.24    1.42
  -4  -3  -7   36.05    1.42
  -4  -3  -7   34.86    1.13
  -4  -3  -7   35.04    1.09
  -4  -3  -7   35.04    1.13
   4   3   7   36.62    1.60
   4   3   7   35.00    1.13
   4   3   7   34.39    1.15
  -5  -3  -7    3.40    0.62
  -5  -3  -7    3.16    0.58
   5   3   7    3.91    0.59
  -6  -3  -7    3.86    0.60
  -6  -3  -7    3.84    1.01
   6   3   7    3.66    1.16
  10  -3  -6   17.59    1.26
 -10   3   6   19.58    1.34
 -10   3   6   15.25    1.05
   9  -3  -6   37.76    1.53
  -9   3   6   38.21    1.59
  -9   3   6   36.50    1.21
  -9   3   6   35.20    1.32
  -9   3   6   32.94    1.29
   8  -3  -6    4.98    0.83
  -8   3   6    5.12    0.63
  -8   3   6    4.81    0.61
  -8   3   6    4.34    0.61
   7  -3  -6    0.24    0.25
   7  -3  -6    0.52    0.42
  -7   3   6    0.78    0.36
  -7   3   6    0.32    0.23
  -7   3   6    0.66    0.36
  -7   3   6    0.54    0.35
   6  -3  -6   53.91    1.31
   6  -3  -6   52.87    1.30
   6  -3  -6   52.04    1.29
   6  -3  -6   52.31    1.64
   6  -3  -6   53.62    1.48
   6  -3  -6   55.31    1.47
  -6   3   6   53.24    1.47
  -6   3   6   52.01    1.50
  -6   3   6   51.85    1.30
  -6   3   6   55.03    1.64
  -6   3   6   52.80    1.64
  -6   3   6   53.40    1.32
  -6   3   6   56.12    1.72
   5  -3  -6    0.59    0.11
   5  -3  -6    0.50    0.12
   5  -3  -6    0.50    0.28
   5  -3  -6    0.90    0.20
   5  -3  -6    0.53    0.13
  -5   3   6    1.00    0.31
  -5   3   6    0.72    0.23
  -5   3   6    0.87    0.19
  -5   3   6    0.71    0.20
  -5   3   6    0.61    0.11
  -5   3   6    0.55    0.12
  -5   3   6    0.93    0.29
  -5   3   6    0.59    0.12
   4  -3  -6   20.34    0.70
   4  -3  -6   20.89    0.61
   4  -3  -6   21.39    0.60
   4  -3  -6   20.43    0.85
   4  -3  -6   20.28    0.89
   4  -3  -6   20.35    0.69
   4  -3  -6   20.05    0.59
  -4   3   6   19.26    0.94
  -4   3   6   20.24    0.84
  -4   3   6   18.45    0.61
  -4   3   6   21.28    0.63
  -4   3   6   19.70    0.69
  -4   3   6   20.77    0.60
  -4   3   6   20.12    0.79
   3  -3  -6   39.93    1.01
   3  -3  -6   39.32    1.26
   3  -3  -6   40.54    1.00
   3  -3  -6   37.38    1.07
   3  -3  -6   37.08    1.10
   3  -3  -6   38.52    1.01
   3  -3  -6   39.44    1.03
  -3   3   6   38.49    1.17
  -3   3   6   38.75    1.01
  -3   3   6   38.90    1.03
  -3   3   6   40.22    1.01
  -3   3   6   37.98    1.17
  -3   3   6   37.57    1.08
  -3   3   6   37.14    1.27
   2  -3  -6   29.80    0.82
   2  -3  -6   29.58    1.05
   2  -3  -6   28.69    0.82
   2  -3  -6   28.81    0.84
   2  -3  -6   29.76    0.90
   2  -3  -6   29.51    0.83
  -2   3   6   30.95    0.99
  -2   3   6   29.34    0.83
  -2   3   6   29.85    1.08
  -2   3   6   31.06    0.82
  -2   3   6   29.71    0.94
  -2   3   6   29.03    0.83
  -2   3   6   28.88    0.84
   1  -3  -6   16.30    0.71
   1  -3  -6   16.23    0.54
   1  -3  -6   15.94    0.57
   1  -3  -6   16.03    0.71
   1  -3  -6   15.72    0.56
   1  -3  -6   16.74    0.75
   1  -3  -6   15.62    0.54
  -1   3   6   17.37    0.70
  -1   3   6   15.13    0.58
  -1   3   6   16.66    0.63
  -1   3   6   17.01    0.79
  -1   3   6   15.87    0.57
  -1   3   6   15.50    0.55
  -1   3   6   15.48    0.57
   0  -3  -6  138.06    3.27
   0  -3  -6  136.41    3.29
   0  -3  -6  137.24    3.47
   0  -3  -6  141.19    3.38
   0  -3  -6  136.88    3.43
   0  -3  -6  139.68    3.27
   0  -3  -6  137.72    3.36
   0   3   6  141.14    3.41
   0   3   6  137.37    3.29
   0   3   6  132.59    3.26
   0   3   6  135.24    3.48
   0   3   6  135.80    3.27
   0   3   6  128.82    3.33
   0   3   6  139.58    3.26
  -1  -3  -6    2.18    0.34
  -1  -3  -6    2.33    0.37
  -1  -3  -6    2.01    0.33
  -1  -3  -6    1.97    0.36
  -1  -3  -6    1.61    0.25
  -1  -3  -6    2.19    0.54
   1   3   6    1.80    0.56
   1   3   6    1.91    0.37
   1   3   6    2.42    0.47
   1   3   6    1.75    0.34
   1   3   6    2.57    0.38
   1   3   6    2.09    0.36
  -2  -3  -6    0.47    0.17
  -2  -3  -6    0.48    0.18
  -2  -3  -6    0.70    0.31
  -2  -3  -6    0.70    0.18
  -2  -3  -6    0.71    0.26
  -2  -3  -6    0.51    0.18
  -2  -3  -6    0.68    0.27
   2   3   6    0.60    0.18
   2   3   6    0.55    0.18
   2   3   6    0.95    0.23
   2   3   6    0.63    0.30
   2   3   6    0.63    0.17
   2   3   6    0.51    0.25
  -3  -3  -6   26.15    0.86
  -3  -3  -6   25.82    0.83
  -3  -3  -6   25.95    0.89
  -3  -3  -6   26.15    1.09
  -3  -3  -6   23.49    1.17
  -3  -3  -6   26.47    0.99
  -3  -3  -6   26.33    1.10
   3   3   6   26.28    0.99
   3   3   6   25.53    0.86
   3   3   6   24.76    0.87
   3   3   6   25.49    0.99
   3   3   6   26.46    1.12
   3   3   6   25.38    0.84
   3   3   6   24.36    1.71
  -4  -3  -6    6.62    0.56
  -4  -3  -6    7.36    0.81
  -4  -3  -6    6.88    0.60
  -4  -3  -6    7.25    0.79
  -4  -3  -6    7.55    0.71
  -4  -3  -6    7.31    0.51
  -4  -3  -6    7.40    0.55
   4   3   6    6.43    0.66
   4   3   6    6.98    0.54
   4   3   6    6.60    0.55
   4   3   6    6.92    0.93
  -5  -3  -6    1.24    0.39
  -5  -3  -6    1.41    0.25
  -5  -3  -6    1.44    0.26
  -5  -3  -6    1.00    0.23
  -5  -3  -6    1.15    0.22
  -5  -3  -6    1.37    0.36
   5   3   6    0.82    0.24
   5   3   6    1.16    0.50
   5   3   6    1.24    0.24
  -6  -3  -6    0.24    0.37
  -6  -3  -6    0.04    0.22
  -6  -3  -6   -0.09    0.23
   6   3   6   -0.05    0.22
   6   3   6   -0.18    0.52
 -10   3   5   16.29    1.18
 -10   3   5   13.98    0.93
 -10   3   5   14.46    1.00
   9  -3  -5    4.12    0.89
  -9   3   5    4.12    0.57
  -9   3   5    5.10    0.74
   8  -3  -5    7.64    0.83
  -8   3   5    8.10    0.60
  -8   3   5    9.02    0.84
  -8   3   5    6.33    0.65
  -8   3   5    7.12    0.72
  -8   3   5    8.24    0.67
   7  -3  -5    2.87    0.71
  -7   3   5    2.38    0.62
  -7   3   5    1.64    0.35
  -7   3   5    1.62    0.30
  -7   3   5    2.30    0.50
  -7   3   5    2.50    0.65
  -7   3   5    3.16    0.70
  -7   3   5    2.75    0.72
  -7   3   5    2.82    0.50
   6  -3  -5   51.52    1.59
   6  -3  -5   51.98    1.44
  -6   3   5   52.33    1.26
  -6   3   5   51.43    1.44
  -6   3   5   54.38    1.64
  -6   3   5   55.31    1.49
  -6   3   5   54.78    1.59
  -6   3   5   52.06    1.47
  -6   3   5   50.77    1.25
  -6   3   5   52.59    1.60
   5  -3  -5   85.39    2.31
   5  -3  -5   88.50    2.19
   5  -3  -5   89.47    2.05
   5  -3  -5   88.76    2.05
   5  -3  -5   89.88    2.34
   5  -3  -5   87.73    2.19
   5  -3  -5   90.24    2.06
  -5   3   5   78.99    2.45
  -5   3   5   86.62    2.32
  -5   3   5   83.37    2.17
  -5   3   5   88.26    2.06
  -5   3   5   89.78    2.33
  -5   3   5   88.17    2.36
  -5   3   5   87.00    2.18
  -5   3   5   86.54    2.07
   4  -3  -5    2.42    0.46
   4  -3  -5    1.77    0.28
   4  -3  -5    1.61    0.24
   4  -3  -5    1.66    0.22
   4  -3  -5    1.30    0.22
   4  -3  -5    2.10    0.31
   4  -3  -5    2.10    0.34
   4  -3  -5    1.40    0.23
  -4   3   5    1.38    0.25
  -4   3   5    1.51    0.22
  -4   3   5    1.51    0.29
  -4   3   5    2.20    0.31
  -4   3   5    1.82    0.24
  -4   3   5    1.52    0.25
  -4   3   5    1.91    0.29
  -4   3   5    1.15    0.23
   3  -3  -5  141.76    3.27
   3  -3  -5  139.48    3.32
   3  -3  -5  143.25    3.49
   3  -3  -5  142.41    3.28
   3  -3  -5  137.81    3.36
   3  -3  -5  142.37    3.27
  -3   3   5  137.72    3.49
  -3   3   5  135.70    3.32
  -3   3   5  138.69    3.27
  -3   3   5  141.88    3.44
  -3   3   5  140.89    3.28
  -3   3   5  143.55    3.27
  -3   3   5  140.82    3.29
  -3   3   5  128.34    3.60
   2  -3  -5  149.63    3.54
   2  -3  -5  151.75    3.55
   2  -3  -5  143.98    3.58
   2  -3  -5  147.07    3.58
   2  -3  -5  151.80    3.54
   2  -3  -5  150.82    3.72
  -2   3   5  153.27    3.53
  -2   3   5  154.38    3.55
  -2   3   5  150.17    3.73
  -2   3   5  150.69    3.58
  -2   3   5  150.91    3.54
  -2   3   5  153.23    3.55
  -2   3   5  152.57    3.66
   1  -3  -5   -0.10    0.10
   1  -3  -5    0.08    0.20
   1  -3  -5    0.15    0.14
   1  -3  -5   -0.15    0.10
   1  -3  -5   -0.15    0.10
  -1   3   5   -0.19    0.11
  -1   3   5    0.03    0.21
  -1   3   5   -0.16    0.10
  -1   3   5    0.20    0.17
   0  -3  -5   83.05    2.18
   0  -3  -5   83.89    2.03
   0  -3  -5   81.55    2.14
   0  -3  -5   83.02    2.02
   0  -3  -5   82.34    2.01
   0  -3  -5   81.21    2.15
   0  -3  -5   82.84    2.02
   0  -3  -5   83.98    2.01
   0   3   5   84.60    2.03
   0   3   5   82.13    2.03
   0   3   5   81.25    2.01
   0   3   5   83.34    2.02
   0   3   5   85.11    2.14
   0   3   5   82.98    2.20
  -1  -3  -5   10.85    0.44
  -1  -3  -5   12.57    0.49
  -1  -3  -5   10.26    0.60
  -1  -3  -5   10.92    0.46
  -1  -3  -5   10.19    0.49
  -1  -3  -5   10.99    0.64
  -1  -3  -5   11.03    0.43
   1   3   5   10.92    0.57
   1   3   5   10.67    0.47
   1   3   5   10.53    0.64
   1   3   5   10.77    0.43
   1   3   5   10.24    0.44
   1   3   5    9.78    0.47
   1   3   5   10.96    0.47
  -2  -3  -5   28.36    0.81
  -2  -3  -5   28.65    0.92
  -2  -3  -5   28.34    0.85
  -2  -3  -5   28.19    0.83
  -2  -3  -5   28.68    0.82
  -2  -3  -5   27.53    0.99
  -2  -3  -5   28.16    1.02
   2   3   5   28.81    0.83
   2   3   5   27.84    0.82
   2   3   5   28.60    0.94
   2   3   5   28.34    0.81
   2   3   5   27.01    0.90
   2   3   5   27.49    0.84
   2   3   5   26.86    1.01
  -3  -3  -5   -0.04    0.25
  -3  -3  -5    0.11    0.27
  -3  -3  -5   -0.06    0.15
  -3  -3  -5   -0.22    0.15
  -3  -3  -5   -0.10    0.14
  -3  -3  -5   -0.21    0.24
   3   3   5   -0.13    0.25
   3   3   5    0.13    0.15
   3   3   5   -0.17    0.15
   3   3   5    0.09    0.31
   3   3   5   -0.18    0.20
   3   3   5    0.00    0.14
   3   3   5    0.01    0.24
   3   3   5    0.01    0.14
  -4  -3  -5    0.36    0.32
  -4  -3  -5    0.38    0.28
  -4  -3  -5    0.36    0.31
  -4  -3  -5    0.00    0.17
  -4  -3  -5   -0.20    0.34
  -4  -3  -5    0.02    0.17
   4   3   5    0.03    0.18
   4   3   5    0.00    0.16
   4   3   5    0.16    0.18
   4   3   5    0.31    0.47
   4   3   5   -0.02    0.16
  -5  -3  -5    0.16    0.19
  -5  -3  -5    0.17    0.19
  -5  -3  -5    0.41    0.53
  -5  -3  -5    0.63    0.34
  -5  -3  -5    0.28    0.19
  -5  -3  -5    0.04    0.20
   5   3   5    0.21    0.19
   5   3   5    0.37    0.45
   5   3   5    0.00    0.21
   5   3   5    0.10    0.25
  -6  -3  -5    0.34    0.35
  -6  -3  -5    0.25    0.33
  -6  -3  -5   -0.05    0.20
   6   3   5   -0.18    0.20
   6   3   5    0.58    0.48
  -7  -3  -5    1.87    0.26
   7   3   5    2.19    0.61
 -10   3   4    1.41    0.40
  -9   3   4    5.63    1.43
  -9   3   4    4.01    0.59
   8  -3  -4    2.02    0.41
  -8   3   4    2.72    0.65
  -8   3   4    2.85    0.50
  -8   3   4    2.10    0.36
  -8   3   4    2.86    0.59
  -8   3   4    3.42    0.74
  -8   3   4    1.90    0.64
  -8   3   4    3.06    0.71
   7  -3  -4   51.22    1.60
  -7   3   4   51.58    1.54
  -7   3   4   51.79    1.64
  -7   3   4   47.45    1.58
  -7   3   4   51.04    1.44
  -7   3   4   49.62    1.47
  -7   3   4   51.45    1.57
  -7   3   4   53.36    1.61
  -7   3   4   50.72    1.49
   6  -3  -4    5.20    0.59
   6  -3  -4    5.16    0.48
  -6   3   4    5.57    0.56
  -6   3   4    5.75    0.51
  -6   3   4    5.95    0.46
  -6   3   4    5.83    0.60
  -6   3   4    5.28    0.48
  -6   3   4    5.54    0.55
  -6   3   4    5.54    0.58
  -6   3   4    5.58    0.45
   5  -3  -4  167.92    3.98
   5  -3  -4  163.41    4.08
  -5   3   4  164.21    4.08
  -5   3   4  172.54    4.00
  -5   3   4  165.34    3.83
  -5   3   4  157.33    4.10
  -5   3   4  168.74    4.10
  -5   3   4  166.79    3.84
  -5   3   4  162.13    3.97
  -5   3   4  178.81    4.11
  -5   3   4  164.40    4.09
   4  -3  -4    0.51    0.21
   4  -3  -4    0.43    0.17
   4  -3  -4    0.45    0.14
   4  -3  -4    0.33    0.35
  -4   3   4    0.74    0.18
  -4   3   4    0.53    0.21
  -4   3   4    0.27    0.08
  -4   3   4    0.25    0.18
   3  -3  -4   25.67    0.86
   3  -3  -4   23.44    0.64
   3  -3  -4   23.19    0.81
   3  -3  -4   23.08    0.64
   3  -3  -4   24.05    0.73
   3  -3  -4   24.69    0.68
   3  -3  -4   23.61    0.63
  -3   3   4   25.88    0.65
  -3   3   4   24.28    0.69
  -3   3   4   22.61    0.63
  -3   3   4   23.35    0.63
  -3   3   4   23.69    0.64
  -3   3   4   22.98    0.66
  -3   3   4   23.00    0.91
  -3   3   4   23.78    0.85
   2  -3  -4  353.77    8.56
   2  -3  -4  372.86    8.54
   2  -3  -4  373.33    8.69
   2  -3  -4  377.02    8.53
   2  -3  -4  377.22    8.54
   2  -3  -4  368.46    8.54
  -2   3   4  382.05    8.65
  -2   3   4  372.11    8.55
  -2   3   4  367.78    8.63
  -2   3   4  376.66    8.54
  -2   3   4  365.64    8.69
  -2   3   4  373.49    8.53
  -2   3   4  365.56    8.54
  -2   3   4  366.31    8.56
   1  -3  -4  623.78   14.29
  -1   3   4  622.00   14.30
  -1   3   4  622.27   14.39
   0  -3  -4  551.12   12.76
   0  -3  -4  547.80   12.85
   0  -3  -4  562.75   12.71
   0  -3  -4  544.36   12.81
   0  -3  -4  557.12   12.72
   0   3   4  544.71   12.86
   0   3   4  546.63   12.71
   0   3   4  551.03   12.72
   0   3   4  555.40   12.72
   0   3   4  568.40   12.81
  -1  -3  -4  278.47    6.34
  -1  -3  -4  269.86    6.49
  -1  -3  -4  271.62    6.44
  -1  -3  -4  271.78    6.37
  -1  -3  -4  276.45    6.35
  -1  -3  -4  283.86    6.33
  -1  -3  -4  275.71    6.34
   1   3   4  265.68    6.49
   1   3   4  265.82    6.37
   1   3   4  277.24    6.35
   1   3   4  265.42    6.63
   1   3   4  280.99    6.34
   1   3   4  281.33    6.34
   1   3   4  257.32    6.44
  -2  -3  -4  184.51    4.29
  -2  -3  -4  179.55    4.39
  -2  -3  -4  179.87    4.38
  -2  -3  -4  184.97    4.28
  -2  -3  -4  177.70    4.44
  -2  -3  -4  185.98    4.26
  -2  -3  -4  184.21    4.27
   2   3   4  173.94    4.43
   2   3   4  185.34    4.26
   2   3   4  185.21    4.29
   2   3   4  183.54    4.27
   2   3   4  181.43    4.36
   2   3   4  183.84    4.27
   2   3   4  175.50    4.34
  -3  -3  -4   57.92    1.44
  -3  -3  -4   55.56    1.59
  -3  -3  -4   58.44    1.59
  -3  -3  -4   57.05    1.65
  -3  -3  -4   56.63    1.47
  -3  -3  -4   57.39    1.45
  -3  -3  -4   57.74    1.46
   3   3   4   55.00    1.54
   3   3   4   57.63    1.45
   3   3   4   57.40    1.44
   3   3   4   55.87    1.58
   3   3   4   54.24    1.62
   3   3   4   55.31    1.70
   3   3   4   58.14    1.45
  -4  -3  -4    5.14    0.43
  -4  -3  -4    6.25    0.60
  -4  -3  -4    5.75    0.61
  -4  -3  -4    4.93    0.40
  -4  -3  -4    5.00    0.60
  -4  -3  -4    4.46    0.41
  -4  -3  -4    5.00    0.45
   4   3   4    4.99    0.40
   4   3   4    4.72    0.38
   4   3   4    4.79    0.44
   4   3   4    5.90    0.72
   4   3   4    4.35    0.40
   4   3   4    4.60    0.52
   4   3   4    6.05    0.38
  -5  -3  -4   36.62    1.03
  -5  -3  -4   37.16    1.26
  -5  -3  -4   36.30    1.06
  -5  -3  -4   36.85    1.29
  -5  -3  -4   35.52    1.08
  -5  -3  -4   37.11    1.32
   5   3   4   34.42    1.02
   5   3   4   35.49    1.05
   5   3   4   37.32    1.05
   5   3   4   38.12    1.48
   5   3   4   36.52    1.18
   5   3   4   35.25    1.07
  -6  -3  -4    0.44    0.34
  -6  -3  -4    0.18    0.30
   6   3   4    0.67    0.44
   6   3   4    0.15    0.25
   6   3   4    0.42    0.20
  -7  -3  -4    3.81    0.78
  -7  -3  -4    3.01    0.49
  -7  -3  -4    2.42    0.27
  -8  -3  -4    0.87    0.38
  -8  -3  -4    0.03    0.22
   8   3   4    0.25    0.72
 -10   3   3    0.53    0.39
 -10   3   3    1.09    0.42
 -10   3   3    0.24    0.30
  -9   3   3    3.69    0.59
  -9   3   3    3.82    0.79
  -9   3   3    3.99    0.76
  -8   3   3    1.13    0.34
  -8   3   3    0.97    0.33
  -8   3   3    1.27    0.31
  -8   3   3    1.80    0.53
  -8   3   3    1.42    0.26
  -8   3   3    0.65    0.48
  -8   3   3    1.17    0.33
   7  -3  -3   23.94    1.03
  -7   3   3   22.77    1.00
  -7   3   3   23.39    1.04
  -7   3   3   23.96    0.92
  -7   3   3   22.74    0.98
  -7   3   3   24.40    0.99
  -7   3   3   23.75    0.96
  -7   3   3   23.63    0.93
  -7   3   3   24.53    0.85
   6  -3  -3    5.52    0.57
  -6   3   3    5.73    0.54
  -6   3   3    6.09    0.54
  -6   3   3    5.64    0.53
  -6   3   3    6.40    0.44
  -6   3   3    5.41    0.47
  -6   3   3    5.53    0.56
  -6   3   3    5.84    0.50
  -6   3   3    5.24    0.59
   5  -3  -3   16.13    0.70
   5  -3  -3   15.58    0.61
  -5   3   3   15.30    0.68
  -5   3   3   17.97    0.76
  -5   3   3   15.07    0.70
  -5   3   3   14.96    0.58
  -5   3   3   15.45    0.70
  -5   3   3   15.82    0.69
  -5   3   3   16.15    0.62
  -5   3   3   14.65    0.60
   4  -3  -3  156.45    3.70
   4  -3  -3  154.35    3.77
  -4   3   3  158.69    3.78
  -4   3   3  154.22    3.71
  -4   3   3  154.32    3.76
  -4   3   3  158.12    3.58
  -4   3   3  156.69    3.58
  -4   3   3  155.43    3.88
  -4   3   3  157.30    3.71
  -4   3   3  149.47    3.68
   3  -3  -3    2.98    0.24
   3  -3  -3    3.51    0.35
   3  -3  -3    3.43    0.34
   3  -3  -3    3.40    0.30
  -3   3   3    3.49    0.38
  -3   3   3    3.45    0.32
  -3   3   3    2.58    0.18
  -3   3   3    3.21    0.37
  -3   3   3    3.12    0.19
  -3   3   3    3.05    0.25
   2  -3  -3   11.81    0.32
   2  -3  -3   10.26    0.31
   2  -3  -3   10.28    0.31
   2  -3  -3    9.26    0.42
   2  -3  -3    9.82    0.45
   2  -3  -3   10.66    0.39
   2  -3  -3   10.57    0.33
  -2   3   3    9.80    0.46
  -2   3   3   10.89    0.31
  -2   3   3   10.11    0.32
  -2   3   3   10.13    0.33
  -2   3   3   10.23    0.31
  -2   3   3   10.38    0.32
   0  -3  -3  217.98    5.14
   0  -3  -3  216.69    5.06
   0  -3  -3  220.17    5.06
   0  -3  -3  215.58    5.17
   0  -3  -3  220.46    5.07
   0  -3  -3  220.31    5.06
   0  -3  -3  215.90    5.07
   0   3   3  220.36    5.13
   0   3   3  219.36    5.06
   0   3   3  218.75    5.06
   0   3   3  221.12    5.07
   0   3   3  215.02    5.17
   0   3   3  221.15    5.07
  -1  -3  -3  188.06    4.51
  -1  -3  -3  188.98    4.44
  -1  -3  -3  189.92    4.43
  -1  -3  -3  193.02    4.57
  -1  -3  -3  185.90    4.46
  -1  -3  -3  190.70    4.44
  -1  -3  -3  192.01    4.43
   1   3   3  193.86    4.50
   1   3   3  193.18    4.43
   1   3   3  194.78    4.44
   1   3   3  193.43    4.43
   1   3   3  182.44    4.55
   1   3   3  184.12    4.46
   1   3   3  197.12    4.45
  -2  -3  -3  277.70    6.32
  -2  -3  -3  274.36    6.41
  -2  -3  -3  274.50    6.33
  -2  -3  -3  275.15    6.48
  -2  -3  -3  275.52    6.32
  -2  -3  -3  276.73    6.33
  -2  -3  -3  270.46    6.39
   2   3   3  262.09    6.34
   2   3   3  273.02    6.40
   2   3   3  281.49    6.33
   2   3   3  268.49    6.47
   2   3   3  280.31    6.40
   2   3   3  258.21    6.35
   2   3   3  270.76    6.48
  -3  -3  -3   37.23    0.95
  -3  -3  -3   35.26    1.25
  -3  -3  -3   34.11    1.06
  -3  -3  -3   35.91    0.95
  -3  -3  -3   36.60    0.97
  -3  -3  -3   34.05    1.08
  -3  -3  -3   35.66    0.96
   3   3   3   36.22    0.95
   3   3   3   36.76    0.94
   3   3   3   35.78    0.97
   3   3   3   34.89    0.96
   3   3   3   36.34    0.95
   3   3   3   36.50    1.19
  -4  -3  -3  190.00    4.69
  -4  -3  -3  196.94    4.48
  -4  -3  -3  189.17    4.65
  -4  -3  -3  189.84    4.61
  -4  -3  -3  194.31    4.49
  -4  -3  -3  188.68    4.48
  -4  -3  -3  189.70    4.50
   4   3   3  192.46    4.49
   4   3   3  193.06    4.48
   4   3   3  190.15    4.49
   4   3   3  188.29    4.51
   4   3   3  189.79    4.57
   4   3   3  191.33    4.76
   4   3   3  189.95    4.50
  -5  -3  -3   76.61    1.93
  -5  -3  -3   76.34    1.94
  -5  -3  -3   77.47    2.08
  -5  -3  -3   79.76    1.91
  -5  -3  -3   77.97    2.16
  -5  -3  -3   77.51    2.19
  -5  -3  -3   76.32    1.92
   5   3   3   74.95    1.92
   5   3   3   78.84    2.29
   5   3   3   76.69    2.02
   5   3   3   77.38    1.91
   5   3   3   76.95    1.97
  -6  -3  -3    1.29    0.30
  -6  -3  -3    0.81    0.21
  -6  -3  -3    1.09    0.19
  -6  -3  -3    0.87    0.18
   6   3   3    0.90    0.20
   6   3   3    0.57    0.19
   6   3   3    0.88    0.19
  -7  -3  -3   10.57    0.86
  -7  -3  -3    7.53    0.55
  -7  -3  -3    9.43    0.78
  -7  -3  -3    7.94    0.57
  -7  -3  -3    7.23    0.62
   7   3   3    8.33    0.52
   7   3   3    9.41    0.69
   7   3   3    9.95    0.64
  -8  -3  -3    3.29    0.58
  -8  -3  -3    3.78    1.05
  -8  -3  -3    3.29    0.50
 -10   3   2    7.00    1.00
 -10   3   2    5.98    0.85
  -9   3   2   16.88    1.00
  -9   3   2   15.53    0.83
  -9   3   2   15.50    0.97
   8  -3  -2    5.68    0.87
  -8   3   2    7.12    0.73
  -8   3   2    6.59    0.58
  -8   3   2    5.05    0.66
  -8   3   2    5.60    0.70
   7  -3  -2    1.73    0.39
  -7   3   2    2.39    0.56
  -7   3   2    1.88    0.39
  -7   3   2    1.71    0.31
  -7   3   2    1.70    0.36
  -7   3   2    2.10    0.47
  -7   3   2    1.27    0.29
  -7   3   2    2.27    0.56
  -7   3   2    1.42    0.41
   6  -3  -2    0.11    0.27
  -6   3   2    0.17    0.22
  -6   3   2    0.71    0.30
  -6   3   2   -0.06    0.26
  -6   3   2    0.29    0.21
  -6   3   2    0.41    0.17
  -6   3   2    0.37    0.25
  -6   3   2    0.39    0.23
   5  -3  -2  135.86    3.45
   5  -3  -2  140.36    3.43
   5  -3  -2  138.09    3.44
  -5   3   2  142.33    3.40
  -5   3   2  140.43    3.43
  -5   3   2  139.21    3.41
  -5   3   2  138.92    3.37
  -5   3   2  142.43    3.42
  -5   3   2  137.37    3.38
  -5   3   2  138.00    3.45
  -5   3   2  141.09    3.45
   4  -3  -2  114.43    2.87
   4  -3  -2  115.81    2.85
   4  -3  -2  116.79    2.83
  -4   3   2  113.11    2.81
  -4   3   2  116.57    2.88
  -4   3   2  114.94    2.83
  -4   3   2  113.53    2.87
  -4   3   2  117.86    2.84
  -4   3   2  120.79    2.86
  -4   3   2  117.80    2.86
  -4   3   2  124.34    2.88
   3  -3  -2  346.66    8.19
   3  -3  -2  349.57    8.17
   3  -3  -2  356.36    8.15
   3  -3  -2  354.68    8.16
  -3   3   2  354.24    8.18
  -3   3   2  353.09    8.20
  -3   3   2  370.22    8.20
  -3   3   2  337.41    8.17
  -3   3   2  352.38    8.16
  -3   3   2  360.85    8.15
  -3   3   2  336.06    8.13
   0  -3  -2    1.28    0.12
   0  -3  -2    1.48    0.13
   0  -3  -2    1.46    0.21
   0  -3  -2    1.28    0.14
   0  -3  -2    1.35    0.14
   0   3   2    1.55    0.14
   0   3   2    1.42    0.20
   0   3   2    1.42    0.23
   0   3   2    1.23    0.13
  -1  -3  -2    3.16    0.17
  -1  -3  -2    2.82    0.24
  -1  -3  -2    3.03    0.17
  -1  -3  -2    3.24    0.19
  -1  -3  -2    3.25    0.28
  -1  -3  -2    2.75    0.21
   1   3   2    3.09    0.19
   1   3   2    3.21    0.24
   1   3   2    2.94    0.27
   1   3   2    3.65    0.18
   1   3   2    3.04    0.18
   1   3   2    3.04    0.17
  -2  -3  -2    2.92    0.29
  -2  -3  -2    3.50    0.24
  -2  -3  -2    2.88    0.21
  -2  -3  -2    2.72    0.23
  -2  -3  -2    2.71    0.22
  -2  -3  -2    2.47    0.35
  -2  -3  -2    2.47    0.30
   2   3   2    2.86    0.35
   2   3   2    3.00    0.24
   2   3   2    2.98    0.22
   2   3   2    3.26    0.22
   2   3   2    3.23    0.21
  -3  -3  -2  320.41    8.13
  -3  -3  -2  334.96    7.79
  -3  -3  -2  344.91    7.80
  -3  -3  -2  348.15    7.79
  -3  -3  -2  338.14    7.80
  -3  -3  -2  333.26    7.94
  -3  -3  -2  342.80    7.86
   3   3   2  334.83    7.80
   3   3   2  338.53    7.83
   3   3   2  347.25    7.79
   3   3   2  333.76    7.84
   3   3   2  343.68    7.79
   3   3   2  325.46    7.79
   3   3   2  336.79    7.98
  -4  -3  -2   41.65    1.10
  -4  -3  -2   43.60    1.09
  -4  -3  -2   41.68    1.10
  -4  -3  -2   42.76    1.19
  -4  -3  -2   41.35    1.28
  -4  -3  -2   43.03    1.27
  -4  -3  -2   42.19    1.09
   4   3   2   44.38    1.15
   4   3   2   41.73    1.14
   4   3   2   43.32    1.09
   4   3   2   42.59    1.09
   4   3   2   41.64    1.09
   4   3   2   41.17    1.34
  -5  -3  -2   38.77    1.03
  -5  -3  -2   38.94    1.16
  -5  -3  -2   39.36    1.02
  -5  -3  -2   37.99    1.05
  -5  -3  -2   38.63    1.04
  -5  -3  -2   37.92    1.25
  -5  -3  -2   38.13    1.27
   5   3   2   38.86    1.11
   5   3   2   38.60    1.37
   5   3   2   38.45    1.02
   5   3   2   38.12    1.12
   5   3   2   38.40    1.03
   5   3   2   38.66    1.02
  -6  -3  -2   67.74    1.63
  -6  -3  -2   63.01    1.68
  -6  -3  -2   66.58    1.66
  -6  -3  -2   59.71    1.90
  -6  -3  -2   66.74    1.80
  -6  -3  -2   65.35    1.65
  -6  -3  -2   65.36    1.89
  -6  -3  -2   65.76    1.95
   6   3   2   66.08    1.64
   6   3   2   67.13    2.19
   6   3   2   64.85    1.75
   6   3   2   65.72    1.76
   6   3   2   63.30    1.63
   6   3   2   65.02    1.65
   6   3   2   65.11    1.66
  -7  -3  -2   41.07    1.18
  -7  -3  -2   42.77    1.16
  -7  -3  -2   42.12    1.12
  -7  -3  -2   41.98    1.35
  -7  -3  -2   37.97    1.36
  -7  -3  -2   42.96    1.52
   7   3   2   41.87    1.37
   7   3   2   43.18    1.18
   7   3   2   46.90    1.71
   7   3   2   41.84    1.17
   7   3   2   41.40    1.33
   7   3   2   41.97    1.31
  -8  -3  -2   55.64    1.52
  -8  -3  -2   55.48    1.47
  -8  -3  -2   57.92    2.01
  -8  -3  -2   56.38    1.72
   8   3   2   57.17    1.72
   8   3   2   60.78    2.12
  -9  -3  -2    2.23    0.44
   9   3   2    1.48    0.76
   9  -3  -1    0.14    0.50
  -9   3   1    0.10    0.32
  -9   3   1    0.00    0.30
  -9   3   1    0.19    0.38
  -9   3   1   -0.22    0.30
   8  -3  -1    1.64    0.48
  -8   3   1    1.25    0.33
  -8   3   1    1.87    0.46
  -8   3   1    0.95    0.32
   7  -3  -1  104.09    2.83
  -7   3   1  105.54    2.75
  -7   3   1  101.21    2.82
  -7   3   1  102.94    2.68
  -7   3   1  106.00    2.72
  -7   3   1  102.57    2.79
  -7   3   1  104.23    2.62
  -7   3   1  100.89    2.66
   6  -3  -1   71.57    2.02
   6  -3  -1   72.95    2.03
  -6   3   1   72.26    2.02
  -6   3   1   73.68    1.95
  -6   3   1   72.17    1.88
  -6   3   1   72.88    1.92
  -6   3   1   74.03    2.02
  -6   3   1   72.04    1.91
  -6   3   1   70.78    1.96
  -6   3   1   71.54    2.03
   5  -3  -1  152.06    3.77
   5  -3  -1  148.74    3.75
  -5   3   1  156.96    3.77
  -5   3   1  151.26    3.68
  -5   3   1  150.12    3.66
  -5   3   1  151.56    3.77
  -5   3   1  153.96    3.76
  -5   3   1  155.60    3.71
   4  -3  -1   20.45    0.73
  -4   3   1   17.91    0.65
  -4   3   1   19.38    0.65
  -4   3   1   20.95    0.68
  -4   3   1   21.88    0.74
  -4   3   1   18.20    0.77
  -4   3   1   20.71    0.74
   3  -3  -1    2.55    0.28
   3  -3  -1    2.14    0.31
  -3   3   1    1.76    0.30
  -3   3   1    2.44    0.26
  -3   3   1    2.38    0.29
   1  -3  -1  128.73    2.91
   1  -3  -1  123.82    2.86
   1  -3  -1  124.08    2.86
   1  -3  -1  121.97    2.90
   1  -3  -1  129.39    2.88
   1  -3  -1  126.72    2.86
  -1   3   1  120.59    2.86
  -1   3   1  124.50    2.90
  -1   3   1  120.93    2.91
  -1   3   1  129.39    2.91
  -1   3   1  119.17    2.86
  -1   3   1  120.05    2.86
  -1  -3  -1  111.32    2.52
  -1  -3  -1  108.06    2.51
  -1  -3  -1  102.53    2.58
  -1  -3  -1  109.35    2.51
  -1  -3  -1  108.42    2.51
  -1  -3  -1  104.25    2.55
   1   3   1  110.25    2.52
   1   3   1  109.19    2.51
   1   3   1  104.32    2.52
   1   3   1  108.00    2.51
   1   3   1  108.26    2.54
   1   3   1  110.76    2.58
  -2  -3  -1  316.20    7.14
  -2  -3  -1  315.42    7.10
  -2  -3  -1  314.86    7.18
  -2  -3  -1  311.96    7.11
  -2  -3  -1  309.36    7.11
  -2  -3  -1  310.83    7.11
  -2  -3  -1  307.63    7.22
  -2  -3  -1  304.99    7.21
   2   3   1  316.38    7.11
   2   3   1  308.29    7.22
   2   3   1  311.99    7.10
   2   3   1  313.54    7.13
   2   3   1  303.58    7.11
   2   3   1  277.32    7.10
  -3  -3  -1    0.02    0.19
  -3  -3  -1    0.09    0.09
  -3  -3  -1    0.01    0.17
  -3  -3  -1   -0.12    0.08
  -3  -3  -1    0.21    0.16
  -3  -3  -1    0.14    0.12
   3   3   1   -0.01    0.18
   3   3   1   -0.09    0.08
   3   3   1    0.13    0.11
   3   3   1    0.18    0.12
   3   3   1   -0.08    0.08
   3   3   1    0.03    0.10
  -4  -3  -1   57.43    1.52
  -4  -3  -1   52.23    1.35
  -4  -3  -1   52.22    1.34
  -4  -3  -1   52.11    1.34
  -4  -3  -1   54.33    1.33
  -4  -3  -1   55.72    1.58
  -4  -3  -1   56.03    1.40
   4   3   1   53.37    1.34
   4   3   1   56.57    1.38
   4   3   1   52.95    1.33
   4   3   1   56.62    1.43
   4   3   1   55.56    1.58
   4   3   1   50.02    1.39
  -5  -3  -1   96.51    2.30
  -5  -3  -1   97.50    2.29
  -5  -3  -1   95.62    2.38
  -5  -3  -1   97.39    2.52
  -5  -3  -1   97.01    2.47
  -5  -3  -1   95.10    2.31
  -5  -3  -1   94.86    2.53
  -5  -3  -1   96.15    2.30
  -5  -3  -1   94.17    2.57
   5   3   1   98.03    2.29
   5   3   1   94.79    2.59
   5   3   1   97.18    2.30
   5   3   1   96.89    2.36
   5   3   1   92.94    2.36
   5   3   1   97.38    2.42
   5   3   1   96.78    2.31
  -6  -3  -1   16.31    0.55
  -6  -3  -1   17.18    0.54
  -6  -3  -1   16.05    1.05
  -6  -3  -1   16.81    0.87
  -6  -3  -1   17.50    0.82
  -6  -3  -1   16.35    0.63
  -6  -3  -1   16.61    0.70
  -6  -3  -1   17.08    0.95
  -6  -3  -1   16.91    0.59
   6   3   1   17.43    1.00
   6   3   1   16.93    0.55
   6   3   1   17.36    0.69
   6   3   1   16.39    0.55
   6   3   1   15.86    0.59
   6   3   1   15.95    0.74
   6   3   1   16.87    0.58
  -7  -3  -1    0.45    0.37
  -7  -3  -1   -0.01    0.16
  -7  -3  -1    0.06    0.13
  -7  -3  -1    0.07    0.15
  -7  -3  -1    0.31    0.34
  -7  -3  -1    0.18    0.14
  -7  -3  -1    0.16    0.24
   7   3   1    0.22    0.16
   7   3   1    0.49    0.24
   7   3   1    0.21    0.17
   7   3   1   -0.10    0.15
  -8  -3  -1    8.43    0.47
  -8  -3  -1    9.02    1.03
  -8  -3  -1    8.29    0.46
  -8  -3  -1    7.45    0.68
  -8  -3  -1    7.76    0.83
   8   3   1    7.59    0.77
   8   3   1    7.85    0.67
   8   3   1    8.29    1.08
  -9  -3  -1    0.39    0.46
  -9  -3  -1    0.30    0.17
   9   3   1    0.40    0.55
   9  -3   0    4.53    1.05
  -9   3   0    3.77    0.70
  -9   3   0    4.78    0.94
  -9   3   0    4.10    0.77
   8  -3   0    1.82    0.50
  -8   3   0    1.16    0.39
  -8   3   0    1.36    0.32
  -8   3   0    1.20    0.31
  -8   3   0    1.20    0.33
   7  -3   0   57.03    1.83
   7  -3   0   58.91    1.84
  -7   3   0   58.07    1.63
  -7   3   0   56.01    1.82
  -7   3   0   56.16    1.69
  -7   3   0   56.15    1.60
   6  -3   0   57.48    1.73
   6  -3   0   59.17    1.75
  -6   3   0   57.84    1.65
  -6   3   0   57.99    1.59
  -6   3   0   59.64    1.37
  -6   3   0   56.62    1.68
  -6   3   0   57.00    1.38
  -6   3   0   57.68    1.57
  -6   3   0   59.31    1.72
  -6   3   0   57.01    1.74
   5  -3   0   20.07    0.70
   5  -3   0   19.00    0.49
   5  -3   0   19.66    0.48
   5  -3   0   20.39    0.82
   5  -3   0   21.32    0.83
  -5   3   0   17.10    0.78
  -5   3   0   17.10    0.73
  -5   3   0   18.83    0.49
  -5   3   0   18.59    0.50
  -5   3   0   18.25    0.80
  -5   3   0   18.28    0.76
  -5   3   0   17.77    0.68
  -5   3   0   18.54    0.66
   4  -3   0  193.98    4.60
   4  -3   0  194.57    4.45
   4  -3   0  189.21    4.45
   4  -3   0  192.49    4.65
   4  -3   0  195.76    4.66
  -4   3   0  191.84    4.61
  -4   3   0  200.16    4.66
  -4   3   0  194.44    4.56
  -4   3   0  192.24    4.45
  -4   3   0  195.29    4.66
  -4   3   0  190.45    4.58
  -4   3   0  190.54    4.46
  -4   3   0  195.35    4.64
   3  -3   0   27.80    0.80
   3  -3   0   29.24    0.68
   3  -3   0   27.26    0.82
   3  -3   0   27.77    0.84
   3  -3   0   29.60    0.68
  -3   3   0   27.26    0.69
  -3   3   0   28.34    0.84
  -3   3   0   26.80    0.78
  -3   3   0   27.68    0.81
  -3   3   0   27.94    0.83
  -3   3   0   27.46    0.82
  -3   3   0   29.12    0.78
  -3   3   0   29.37    0.68
  -3  -3   0   27.69    0.71
  -3  -3   0   28.01    0.87
  -3  -3   0   28.86    0.84
  -3  -3   0   27.09    0.83
  -3  -3   0   27.54    0.76
  -3  -3   0   26.47    0.70
  -3  -3   0   26.79    0.71
  -3  -3   0   28.01    0.70
   3   3   0   28.14    0.79
   3   3   0   28.23    0.70
   3   3   0   27.19    0.70
   3   3   0   28.65    0.71
   3   3   0   27.11    0.86
   3   3   0   28.39    0.71
  -4  -3   0  192.91    4.48
  -4  -3   0  194.94    4.74
  -4  -3   0  193.37    4.51
  -4  -3   0  197.79    4.69
  -4  -3   0  185.85    4.49
  -4  -3   0  206.13    4.66
  -4  -3   0  191.11    4.49
  -4  -3   0  183.67    4.48
  -4  -3   0  193.56    4.65
   4   3   0  194.64    4.48
   4   3   0  197.07    4.70
   4   3   0  191.91    4.51
   4   3   0  188.85    4.49
   4   3   0  192.40    4.48
   4   3   0  192.98    4.48
   4   3   0  194.46    4.59
  -5  -3   0   19.23    0.77
  -5  -3   0   17.78    0.52
  -5  -3   0   18.24    0.82
  -5  -3   0   16.59    0.51
  -5  -3   0   17.68    0.79
  -5  -3   0   18.36    0.72
  -5  -3   0   16.27    0.53
  -5  -3   0   16.09    0.59
  -5  -3   0   18.55    0.59
   5   3   0   19.46    0.85
   5   3   0   16.37    0.69
   5   3   0   18.57    0.58
   5   3   0   16.98    0.53
   5   3   0   17.18    0.52
   5   3   0   16.80    0.53
   5   3   0   17.18    0.52
  -6  -3   0   58.27    1.43
  -6  -3   0   57.26    1.66
  -6  -3   0   56.13    1.41
  -6  -3   0   57.42    1.51
  -6  -3   0   57.09    1.78
  -6  -3   0   58.77    1.74
  -6  -3   0   56.87    1.43
  -6  -3   0   59.33    1.72
   6   3   0   58.40    1.62
   6   3   0   57.89    1.42
   6   3   0   56.47    1.43
   6   3   0   59.62    1.42
   6   3   0   58.48    1.51
   6   3   0   56.69    1.43
   6   3   0   58.55    1.80
  -7  -3   0   54.81    1.52
  -7  -3   0   57.63    1.41
  -7  -3   0   52.62    1.47
  -7  -3   0   59.49    1.83
  -7  -3   0   57.67    1.75
  -7  -3   0   52.53    1.62
   7   3   0   57.31    1.68
   7   3   0   58.90    1.90
   7   3   0   56.12    1.41
   7   3   0   56.83    1.40
   7   3   0   56.49    1.39
   7   3   0   56.39    1.41
  -8  -3   0    1.59    0.33
  -8  -3   0    1.05    0.39
  -8  -3   0    1.46    0.42
  -8  -3   0    0.90    0.26
  -8  -3   0    1.77    0.35
   8   3   0    1.36    0.50
   8   3   0    1.41    0.30
   8   3   0    1.47    0.36
   8   3   0    1.00    0.22
  -9  -3   0    3.90    0.94
  -9  -3   0    4.15    0.35
  -9  -3   0    4.41    0.68
  -9  -3   0    4.36    0.34
   9   3   0    4.13    1.16
   9   3   0    4.91    0.83
   9  -3   1    0.33    0.54
  -9   3  -1    0.32    0.36
  -9   3  -1   -0.26    0.42
   8  -3   1    7.96    0.99
  -8   3  -1    7.38    0.37
  -8   3  -1    7.54    1.29
  -8   3  -1    7.61    0.35
  -8   3  -1    8.46    0.69
   7  -3   1   -0.13    0.42
   7  -3   1    0.34    0.12
   7  -3   1    0.58    0.28
   7  -3   1    0.49    0.48
   7  -3   1    0.22    0.10
  -7   3  -1    0.60    0.29
  -7   3  -1    0.10    0.27
  -7   3  -1    0.51    0.13
  -7   3  -1    0.12    0.11
   6  -3   1   14.22    0.91
   6  -3   1   16.73    0.74
   6  -3   1   15.30    0.47
   6  -3   1   15.52    0.49
   6  -3   1   17.42    0.91
   6  -3   1   14.98    0.49
  -6   3  -1   17.14    0.77
  -6   3  -1   15.31    0.79
  -6   3  -1   16.47    0.70
  -6   3  -1   16.58    0.81
  -6   3  -1   15.31    0.67
  -6   3  -1   14.89    0.86
  -6   3  -1   15.34    0.51
  -6   3  -1   16.33    0.86
  -6   3  -1   14.73    0.48
   5  -3   1   97.41    2.28
   5  -3   1   95.36    2.55
   5  -3   1   97.12    2.29
   5  -3   1   98.79    2.29
   5  -3   1   97.78    2.46
   5  -3   1   98.71    2.28
   5  -3   1   96.53    2.55
  -5   3  -1   98.44    2.55
  -5   3  -1   98.22    2.38
  -5   3  -1   98.76    2.27
  -5   3  -1   97.23    2.28
  -5   3  -1   96.18    2.55
  -5   3  -1   95.76    2.51
  -5   3  -1   91.91    2.41
  -5   3  -1   94.97    2.47
  -5   3  -1   97.78    2.29
  -5   3  -1   96.47    2.45
   4  -3   1   58.50    1.35
   4  -3   1   55.91    1.55
   4  -3   1   57.74    1.34
   4  -3   1   57.31    1.34
   4  -3   1   57.73    1.35
   4  -3   1   56.39    1.55
  -4   3  -1   52.96    1.50
  -4   3  -1   55.43    1.53
  -4   3  -1   51.17    1.66
  -4   3  -1   57.83    1.33
  -4   3  -1   58.07    1.35
  -4   3  -1   57.83    1.34
  -4   3  -1   55.11    1.37
  -4   3  -1   55.69    1.40
  -4   3  -1   51.85    1.48
  -4   3  -1   54.38    1.43
   3  -3   1    0.03    0.06
   3  -3   1   -0.02    0.16
   3  -3   1    0.02    0.07
   3  -3   1    0.07    0.06
   3  -3   1   -0.01    0.07
   3  -3   1   -0.13    0.12
  -3   3  -1   -0.06    0.16
  -3   3  -1    0.06    0.17
  -3   3  -1   -0.14    0.12
  -3   3  -1    0.03    0.06
  -3   3  -1    0.15    0.10
  -3   3  -1    0.09    0.07
  -3   3  -1    0.08    0.11
  -3   3  -1    0.01    0.06
  -3   3  -1   -0.02    0.06
  -3   3  -1   -0.12    0.14
   2  -3   1  313.56    7.30
   2  -3   1  322.14    7.33
   2  -3   1  309.32    7.31
  -2   3  -1  319.34    7.32
  -2   3  -1  309.31    7.30
   1  -3   1  111.73    2.57
   1  -3   1  107.99    2.50
   1  -3   1   98.94    2.53
   1  -3   1  108.36    2.50
   1  -3   1  110.14    2.55
   1  -3   1  108.10    2.51
   1  -3   1  107.32    2.56
  -1   3  -1  110.28    2.51
  -1   3  -1  109.17    2.50
  -1   3  -1  108.87    2.55
  -1   3  -1  109.76    2.51
  -1   3  -1  106.97    2.55
  -1   3  -1  110.83    2.57
  -1   3  -1  105.85    2.54
  -1   3  -1  109.82    2.51
  -1  -3   1  124.88    2.86
  -1  -3   1  117.74    2.86
  -1  -3   1  119.37    2.82
  -1  -3   1  119.59    2.82
   1   3  -1  121.91    2.82
   1   3  -1  125.49    2.83
   1   3  -1  124.01    2.82
   1   3  -1  123.19    2.82
   1   3  -1  119.77    2.82
   1   3  -1  123.51    2.94
   1   3  -1  122.98    2.86
  -3  -3   1    2.84    0.17
  -3  -3   1    2.23    0.19
   3   3  -1    2.36    0.17
   3   3  -1    2.47    0.26
   3   3  -1    2.60    0.30
   3   3  -1    2.93    0.18
  -4  -3   1   20.72    0.55
  -4  -3   1   19.85    0.71
  -4  -3   1   21.87    0.72
  -4  -3   1   20.20    0.55
  -4  -3   1   20.32    0.75
  -4  -3   1   19.41    0.56
  -4  -3   1   19.87    0.54
  -4  -3   1   20.52    0.76
  -4  -3   1   21.31    0.54
   4   3  -1   18.50    0.64
   4   3  -1   21.47    0.55
   4   3  -1   19.14    0.55
   4   3  -1   17.72    0.72
   4   3  -1   22.04    0.80
   4   3  -1   21.63    0.55
  -5  -3   1  146.66    3.50
  -5  -3   1  154.96    3.69
  -5  -3   1  155.95    3.68
  -5  -3   1  158.33    3.74
  -5  -3   1  153.89    3.50
  -5  -3   1  150.37    3.76
  -5  -3   1  152.71    3.52
  -5  -3   1  145.98    3.51
  -5  -3   1  150.31    3.54
  -5  -3   1  154.20    3.73
   5   3  -1  140.25    3.58
   5   3  -1  148.46    3.51
   5   3  -1  149.40    3.76
   5   3  -1  149.63    3.68
   5   3  -1  146.70    3.50
   5   3  -1  155.06    3.51
  -6  -3   1   71.07    1.88
  -6  -3   1   72.90    2.01
  -6  -3   1   70.37    1.72
  -6  -3   1   71.17    1.78
  -6  -3   1   71.24    1.72
  -6  -3   1   73.52    1.98
  -6  -3   1   71.81    2.01
  -6  -3   1   72.26    2.07
   6   3  -1   72.76    1.72
   6   3  -1   72.17    1.71
   6   3  -1   69.82    1.71
   6   3  -1   72.58    2.08
   6   3  -1   72.27    1.96
  -7  -3   1   99.85    2.47
  -7  -3   1  103.19    2.81
  -7  -3   1   99.43    2.60
  -7  -3   1  103.47    2.39
  -7  -3   1  104.57    2.72
  -7  -3   1  101.04    2.82
  -7  -3   1   95.66    2.73
  -7  -3   1  100.58    2.39
   7   3  -1  105.62    2.68
   7   3  -1  102.12    2.37
   7   3  -1   97.17    3.04
   7   3  -1   98.26    2.40
  -8  -3   1    2.01    0.45
  -8  -3   1    1.22    0.39
  -8  -3   1    1.55    0.36
   8   3  -1    1.83    0.48
   8   3  -1    1.51    0.37
  -9  -3   1   -0.05    0.23
  -9  -3   1   -0.23    0.39
   9   3  -1    0.32    0.53
   9   3  -1    0.36    0.38
  -9   3  -2    0.47    0.16
   8  -3   2   60.02    2.07
  -8   3  -2   54.14    1.43
  -8   3  -2   55.00    1.46
  -8   3  -2   58.92    1.82
   7  -3   2   40.69    1.11
   7  -3   2   40.82    1.57
   7  -3   2   41.09    1.38
   7  -3   2   41.02    1.08
   7  -3   2   44.88    1.60
   7  -3   2   39.41    1.19
  -7   3  -2   41.91    1.59
  -7   3  -2   42.78    1.33
  -7   3  -2   40.99    1.11
  -7   3  -2   40.95    1.09
   6  -3   2   67.43    1.98
   6  -3   2   61.56    1.96
   6  -3   2   65.08    1.59
   6  -3   2   65.89    1.82
   6  -3   2   65.21    1.60
   6  -3   2   64.48    1.57
   6  -3   2   64.22    1.58
  -6   3  -2   66.85    1.84
  -6   3  -2   65.69    1.58
  -6   3  -2   64.14    1.56
  -6   3  -2   54.34    1.80
  -6   3  -2   65.66    1.58
  -6   3  -2   63.69    1.78
   5  -3   2   38.81    1.18
   5  -3   2   39.37    1.00
   5  -3   2   39.37    1.32
   5  -3   2   37.71    1.00
   5  -3   2   40.10    1.01
   5  -3   2   38.81    0.99
   5  -3   2   36.97    1.29
  -5   3  -2   38.22    1.20
  -5   3  -2   37.19    1.13
  -5   3  -2   38.55    1.24
  -5   3  -2   39.71    1.28
  -5   3  -2   38.28    1.20
  -5   3  -2   39.35    1.02
  -5   3  -2   39.09    0.98
  -5   3  -2   38.95    1.00
  -5   3  -2   37.99    1.18
   4  -3   2   43.20    1.30
   4  -3   2   44.00    1.08
   4  -3   2   42.45    1.32
   4  -3   2   45.81    1.09
   4  -3   2   42.71    1.22
   4  -3   2   43.05    1.10
   4  -3   2   43.22    1.07
  -4   3  -2   41.87    1.17
  -4   3  -2   42.88    1.07
  -4   3  -2   43.84    1.08
  -4   3  -2   42.87    1.09
  -4   3  -2   41.75    1.23
  -4   3  -2   41.63    1.23
  -4   3  -2   44.79    1.30
  -4   3  -2   42.86    1.08
   3  -3   2  339.24    7.92
   3  -3   2  326.27    7.79
   3  -3   2  336.31    7.93
   3  -3   2  307.54    8.03
   3  -3   2  337.78    7.76
   3  -3   2  326.44    7.80
  -3   3  -2  340.81    7.77
  -3   3  -2  334.74    7.81
  -3   3  -2  341.67    7.77
  -3   3  -2  341.93    7.87
  -3   3  -2  343.43    7.76
  -3   3  -2  343.54    7.76
  -3   3  -2  353.70    7.92
  -3   3  -2  344.25    7.88
   2  -3   2    3.25    0.19
   2  -3   2    3.55    0.20
   2  -3   2    3.16    0.33
   2  -3   2    3.03    0.22
  -2   3  -2    2.56    0.20
  -2   3  -2    3.27    0.29
  -2   3  -2    2.47    0.19
  -2   3  -2    2.55    0.20
  -2   3  -2    3.16    0.23
   1  -3   2    3.34    0.18
   1  -3   2    2.72    0.16
   1  -3   2    2.76    0.18
   1  -3   2    2.91    0.16
   1  -3   2    2.94    0.16
   1  -3   2    3.27    0.24
  -1   3  -2    3.22    0.24
  -1   3  -2    2.83    0.15
  -1   3  -2    2.98    0.16
  -1   3  -2    2.79    0.15
  -1   3  -2    2.95    0.17
  -1   3  -2    3.54    0.24
   0  -3   2    1.61    0.13
   0  -3   2    1.30    0.13
   0  -3   2    1.72    0.12
   0  -3   2    1.81    0.12
   0  -3   2    1.21    0.19
   0  -3   2    1.51    0.16
   0   3  -2    1.57    0.12
   0   3  -2    1.44    0.13
   0   3  -2    1.80    0.13
   0   3  -2    1.39    0.19
   0   3  -2    1.57    0.13
  -3  -3   2  348.36    8.18
  -3  -3   2  350.83    8.23
  -3  -3   2  367.96    8.21
  -3  -3   2  344.64    8.20
   3   3  -2  350.92    8.21
   3   3  -2  350.36    8.09
   3   3  -2  344.78    8.17
   3   3  -2  363.06    8.21
  -4  -3   2  114.27    2.82
  -4  -3   2  114.90    2.67
  -4  -3   2  116.57    2.80
  -4  -3   2  115.51    2.67
  -4  -3   2  115.82    2.67
  -4  -3   2  117.84    2.96
  -4  -3   2  118.23    2.73
  -4  -3   2  109.07    2.98
  -4  -3   2  116.35    2.66
   4   3  -2  110.25    2.85
   4   3  -2  117.48    2.83
   4   3  -2  116.57    2.67
   4   3  -2  117.24    2.66
   4   3  -2  110.44    2.69
   4   3  -2  110.58    2.78
   4   3  -2  117.31    2.85
   4   3  -2  107.04    2.66
  -5  -3   2  144.98    3.46
  -5  -3   2  132.41    3.24
  -5  -3   2  133.79    3.23
  -5  -3   2  140.91    3.42
  -5  -3   2  140.25    3.41
  -5  -3   2  140.37    3.44
  -5  -3   2  142.70    3.34
  -5  -3   2  142.57    3.50
  -5  -3   2  138.77    3.24
   5   3  -2  136.83    3.40
   5   3  -2  137.27    3.24
   5   3  -2  140.06    3.23
   5   3  -2  137.05    3.49
   5   3  -2  140.76    3.24
   5   3  -2  138.14    3.43
  -6  -3   2    0.31    0.23
  -6  -3   2    0.22    0.24
  -6  -3   2    0.08    0.27
  -6  -3   2    0.08    0.11
  -6  -3   2    0.05    0.28
  -6  -3   2    0.12    0.19
   6   3  -2   -0.12    0.25
   6   3  -2    0.25    0.09
   6   3  -2    0.28    0.30
   6   3  -2    0.20    0.07
   6   3  -2    0.24    0.08
  -7  -3   2    1.33    0.38
  -7  -3   2    1.78    0.33
  -7  -3   2    2.38    0.59
  -7  -3   2    2.11    0.48
  -7  -3   2    1.88    0.24
  -7  -3   2    2.54    0.57
  -7  -3   2    1.87    0.42
  -7  -3   2    1.38    0.33
  -7  -3   2    2.04    0.22
   7   3  -2    1.98    0.60
   7   3  -2    2.05    0.20
   7   3  -2    2.13    0.20
  -8  -3   2    6.68    0.62
  -8  -3   2    7.14    0.43
  -8  -3   2    5.25    0.82
   8   3  -2    6.60    0.96
  -9  -3   2   15.04    1.10
  -9  -3   2   16.79    0.65
   9   3  -2   17.38    1.25
   9   3  -2   17.67    1.09
 -10  -3   2    6.35    1.06
 -10  -3   2    6.30    1.01
  10   3  -2    6.53    1.22
  10   3  -2    5.11    0.98
   8  -3   3    6.22    1.09
  -8   3  -3    5.00    0.47
  -8   3  -3    3.73    0.86
   7  -3   3    8.52    0.54
   7  -3   3    8.69    0.96
   7  -3   3   10.51    1.01
  -7   3  -3    8.73    0.51
  -7   3  -3    9.69    0.46
  -7   3  -3    9.21    0.48
  -7   3  -3    7.67    0.87
  -7   3  -3    8.56    0.46
  -7   3  -3   10.02    0.67
   6  -3   3    1.21    0.29
   6  -3   3    1.48    0.18
   6  -3   3    0.95    0.16
   6  -3   3    1.12    0.19
   6  -3   3    1.11    0.44
  -6   3  -3    1.16    0.18
  -6   3  -3    1.05    0.33
  -6   3  -3    1.05    0.16
  -6   3  -3    1.23    0.21
  -6   3  -3    0.94    0.18
   5  -3   3   76.46    1.89
   5  -3   3   76.74    1.88
   5  -3   3   75.49    2.18
   5  -3   3   77.05    1.88
   5  -3   3   78.36    2.20
   5  -3   3   75.68    1.90
   5  -3   3   75.88    2.06
  -5   3  -3   76.20    1.89
  -5   3  -3   77.69    1.89
  -5   3  -3   76.37    1.86
  -5   3  -3   76.13    2.00
  -5   3  -3   77.20    2.11
  -5   3  -3   77.56    1.91
  -5   3  -3   77.31    2.15
   4  -3   3  189.86    4.60
   4  -3   3  191.23    4.47
   4  -3   3  194.39    4.46
   4  -3   3  190.79    4.68
   4  -3   3  189.03    4.46
   4  -3   3  193.21    4.71
  -4   3  -3  191.28    4.62
  -4   3  -3  190.62    4.47
  -4   3  -3  185.17    4.54
  -4   3  -3  190.20    4.48
  -4   3  -3  193.35    4.67
  -4   3  -3  188.62    4.46
  -4   3  -3  193.94    4.62
  -4   3  -3  190.44    4.45
   3  -3   3   34.20    0.92
   3  -3   3   35.70    1.09
   3  -3   3   33.18    0.92
   3  -3   3   36.54    1.03
   3  -3   3   33.33    0.94
   3  -3   3   36.45    1.12
  -3   3  -3   37.20    1.07
  -3   3  -3   37.51    1.09
  -3   3  -3   35.67    0.98
  -3   3  -3   33.98    0.91
  -3   3  -3   33.73    0.92
  -3   3  -3   33.45    0.93
  -3   3  -3   33.81    0.92
   2  -3   3  278.33    6.46
   2  -3   3  266.56    6.38
   2  -3   3  274.80    6.34
   2  -3   3  279.57    6.34
  -2   3  -3  267.03    6.38
  -2   3  -3  273.24    6.34
  -2   3  -3  276.71    6.44
  -2   3  -3  265.26    6.54
  -2   3  -3  274.79    6.33
  -2   3  -3  279.72    6.34
  -2   3  -3  276.45    6.34
   1  -3   3  191.32    4.43
   1  -3   3  191.73    4.43
   1  -3   3  191.76    4.51
   1  -3   3  185.04    4.47
   1  -3   3  190.26    4.49
   1  -3   3  194.60    4.42
   1  -3   3  188.72    4.42
  -1   3  -3  186.28    4.47
  -1   3  -3  193.98    4.51
  -1   3  -3  193.98    4.51
  -1   3  -3  190.05    4.43
  -1   3  -3  186.18    4.42
  -1   3  -3  192.36    4.42
  -1   3  -3  192.09    4.43
   0  -3   3  216.47    5.09
   0  -3   3  215.17    5.07
   0  -3   3  216.67    5.02
   0  -3   3  220.94    5.02
   0  -3   3  216.17    5.03
   0  -3   3  214.02    5.08
   0  -3   3  217.63    5.02
   0  -3   3  219.82    5.03
   0   3  -3  217.14    5.03
   0   3  -3  220.34    5.09
   0   3  -3  215.31    5.08
   0   3  -3  222.22    5.03
   0   3  -3  218.70    5.09
   0   3  -3  214.99    5.02
   0   3  -3  214.44    5.02
  -2  -3   3    9.66    0.44
  -2  -3   3   11.45    0.35
  -2  -3   3   10.25    0.41
  -2  -3   3   10.50    0.32
  -2  -3   3   11.28    0.32
  -2  -3   3   10.88    0.32
  -2  -3   3    9.45    0.42
  -2  -3   3   10.42    0.31
   2   3  -3   10.69    0.33
   2   3  -3    9.98    0.40
   2   3  -3   11.46    0.41
   2   3  -3    9.65    0.41
   2   3  -3   10.79    0.32
   2   3  -3   10.41    0.31
  -3  -3   3    3.50    0.18
  -3  -3   3    3.30    0.19
  -3  -3   3    3.41    0.19
  -3  -3   3    3.27    0.20
  -3  -3   3    3.47    0.38
  -3  -3   3    2.72    0.22
  -3  -3   3    3.24    0.37
  -3  -3   3    3.43    0.20
   3   3  -3    3.72    0.20
   3   3  -3    3.29    0.19
  -4  -3   3  158.28    3.60
  -4  -3   3  155.80    3.64
  -4  -3   3  151.07    3.77
  -4  -3   3  156.05    3.76
  -4  -3   3  154.21    3.61
  -4  -3   3  161.21    3.78
  -4  -3   3  158.40    3.81
  -4  -3   3  153.80    3.61
  -4  -3   3  158.49    3.61
  -4  -3   3  154.40    3.61
   4   3  -3  154.56    3.74
   4   3  -3  157.24    3.61
   4   3  -3  148.27    3.85
   4   3  -3  158.13    3.61
   4   3  -3  145.34    3.64
   4   3  -3  158.89    3.78
   4   3  -3  160.68    3.61
  -5  -3   3   14.49    0.72
  -5  -3   3   15.44    0.53
  -5  -3   3   14.77    0.67
  -5  -3   3   15.77    0.44
  -5  -3   3   15.22    0.42
  -5  -3   3   15.07    0.44
  -5  -3   3   15.82    0.66
  -5  -3   3   15.20    0.45
  -5  -3   3   16.28    0.44
  -5  -3   3   14.80    0.67
   5   3  -3   14.67    0.64
   5   3  -3   15.60    0.44
   5   3  -3   15.83    0.68
   5   3  -3   15.16    0.69
   5   3  -3   16.01    0.44
   5   3  -3   15.93    0.45
  -6  -3   3    5.20    0.56
  -6  -3   3    5.83    0.54
  -6  -3   3    6.04    0.25
  -6  -3   3    5.93    0.27
  -6  -3   3    5.82    0.53
  -6  -3   3    5.61    0.62
  -6  -3   3    5.74    0.55
   6   3  -3    6.01    0.58
   6   3  -3    6.09    0.24
   6   3  -3    5.36    0.52
   6   3  -3    6.36    0.25
  -7  -3   3   23.96    0.64
  -7  -3   3   23.58    0.62
  -7  -3   3   24.11    0.98
  -7  -3   3   24.18    1.09
  -7  -3   3   23.94    0.98
  -7  -3   3   24.50    0.85
  -7  -3   3   23.73    0.99
  -7  -3   3   22.94    1.00
   7   3  -3   23.16    1.03
   7   3  -3   23.42    0.60
  -8  -3   3    1.11    0.28
  -8  -3   3    0.82    0.34
  -8  -3   3    1.46    0.64
  -8  -3   3    1.61    0.40
   8   3  -3    1.26    0.37
  -9  -3   3    3.95    0.84
  -9  -3   3    3.64    0.62
  -9  -3   3    4.94    0.91
   9   3  -3    3.40    0.91
 -10  -3   3    0.43    0.46
 -10  -3   3    0.84    0.43
  10   3  -3    0.23    0.44
   8  -3   4    0.24    0.55
  -8   3  -4    0.39    0.19
  -8   3  -4    0.60    0.21
  -8   3  -4    0.15    0.39
   7  -3   4    4.05    0.90
  -7   3  -4    3.62    0.48
  -7   3  -4    4.04    0.43
   6  -3   4    0.22    0.17
   6  -3   4    0.15    0.17
   6  -3   4    0.51    0.42
   6  -3   4    0.23    0.43
  -6   3  -4    0.00    0.17
  -6   3  -4    0.14    0.17
  -6   3  -4    0.04    0.16
  -6   3  -4    0.12    0.15
  -6   3  -4    0.45    0.27
   5  -3   4   38.55    1.43
   5  -3   4   37.00    1.03
   5  -3   4   36.65    1.01
   5  -3   4   35.25    1.22
   5  -3   4   36.75    1.35
  -5   3  -4   37.55    1.00
  -5   3  -4   35.51    1.30
  -5   3  -4   35.60    1.29
  -5   3  -4   37.75    1.07
  -5   3  -4   37.36    1.03
  -5   3  -4   33.07    1.29
  -5   3  -4   37.37    1.03
   4  -3   4    5.07    0.35
   4  -3   4    4.78    0.51
   4  -3   4    4.54    0.40
   4  -3   4    5.37    0.36
   4  -3   4    4.89    0.63
   4  -3   4    4.77    0.38
   4  -3   4    6.36    0.67
  -4   3  -4    5.81    0.48
  -4   3  -4    6.16    0.58
  -4   3  -4    4.70    0.35
  -4   3  -4    4.62    0.37
  -4   3  -4    4.57    0.64
  -4   3  -4    5.17    0.43
  -4   3  -4    5.09    0.38
   3  -3   4   55.58    1.55
   3  -3   4   54.55    1.51
   3  -3   4   56.23    1.60
   3  -3   4   58.37    1.42
   3  -3   4   55.52    1.44
   3  -3   4   57.51    1.43
   3  -3   4   56.23    1.66
   3  -3   4   56.06    1.43
  -3   3  -4   57.08    1.43
  -3   3  -4   57.77    1.45
  -3   3  -4   58.35    1.60
  -3   3  -4   57.67    1.59
  -3   3  -4   56.66    1.43
  -3   3  -4   55.91    1.51
  -3   3  -4   57.35    1.42
  -3   3  -4   57.17    1.60
   2  -3   4  180.28    4.25
   2  -3   4  173.45    4.32
   2  -3   4  184.77    4.26
   2  -3   4  169.37    4.32
   2  -3   4  186.82    4.40
   2  -3   4  184.03    4.36
   2  -3   4  185.76    4.25
  -2   3  -4  183.15    4.24
  -2   3  -4  178.99    4.26
  -2   3  -4  178.04    4.32
  -2   3  -4  182.46    4.37
  -2   3  -4  180.44    4.25
  -2   3  -4  188.75    4.39
  -2   3  -4  181.44    4.25
  -2   3  -4  185.18    4.38
   1  -3   4  274.10    6.36
   1  -3   4  279.11    6.36
   1  -3   4  279.97    6.46
   1  -3   4  273.94    6.36
   1  -3   4  266.13    6.43
   1  -3   4  271.68    6.47
   1  -3   4  266.54    6.40
  -1   3  -4  277.21    6.49
  -1   3  -4  278.77    6.35
  -1   3  -4  279.18    6.36
  -1   3  -4  266.05    6.42
  -1   3  -4  276.68    6.36
  -1   3  -4  276.16    6.46
  -1   3  -4  274.41    6.37
   0  -3   4  561.33   12.66
   0  -3   4  546.68   12.75
   0  -3   4  538.10   12.72
   0   3  -4  539.66   12.66
   0   3  -4  553.00   12.75
   0   3  -4  564.63   12.66
   0   3  -4  558.48   12.67
   0   3  -4  545.36   12.74
  -1  -3   4  606.92   13.92
   1   3  -4  598.00   13.91
  -2  -3   4  372.50    8.56
  -2  -3   4  360.87    8.58
  -2  -3   4  360.17    8.62
  -2  -3   4  375.32    8.48
  -2  -3   4  368.89    8.49
  -2  -3   4  369.52    8.48
  -2  -3   4  371.33    8.53
  -2  -3   4  367.75    8.49
   2   3  -4  365.32    8.54
   2   3  -4  374.00    8.48
   2   3  -4  369.10    8.57
   2   3  -4  373.25    8.49
   2   3  -4  362.24    8.61
   2   3  -4  359.88    8.57
   2   3  -4  371.68    8.48
   2   3  -4  373.36    8.48
  -3  -3   4   26.52    0.80
  -3  -3   4   24.18    0.64
  -3  -3   4   23.32    0.65
  -3  -3   4   23.39    0.69
  -3  -3   4   24.50    0.64
  -3  -3   4   23.08    0.85
  -3  -3   4   23.37    0.65
  -3  -3   4   24.75    0.81
   3   3  -4   23.56    0.69
   3   3  -4   22.55    0.69
   3   3  -4   23.16    0.65
   3   3  -4   27.99    0.81
   3   3  -4   22.56    0.80
   3   3  -4   25.01    0.64
  -4  -3   4    0.20    0.12
  -4  -3   4    0.34    0.09
  -4  -3   4    0.28    0.11
  -4  -3   4    0.32    0.18
  -4  -3   4    0.17    0.09
  -4  -3   4    0.20    0.09
  -4  -3   4    0.35    0.22
  -4  -3   4    0.62    0.22
   4   3  -4    0.43    0.09
   4   3  -4    0.55    0.21
   4   3  -4    0.42    0.09
  -5  -3   4  159.64    3.95
  -5  -3   4  166.74    3.89
  -5  -3   4  168.13    4.10
  -5  -3   4  162.79    3.90
  -5  -3   4  168.66    3.90
  -5  -3   4  175.29    4.19
  -5  -3   4  168.02    3.93
  -5  -3   4  161.18    4.00
  -5  -3   4  171.12    4.16
  -5  -3   4  173.83    4.12
   5   3  -4  170.24    4.13
   5   3  -4  167.43    3.91
   5   3  -4  166.07    4.09
   5   3  -4  170.70    4.10
   5   3  -4  166.68    3.90
   5   3  -4  170.68    3.90
   5   3  -4  168.52    3.90
  -6  -3   4    5.94    0.65
  -6  -3   4    5.56    0.27
  -6  -3   4    5.33    0.28
  -6  -3   4    5.36    0.53
  -6  -3   4    5.58    0.61
  -6  -3   4    5.28    0.38
  -6  -3   4    6.17    0.55
  -6  -3   4    5.69    0.55
   6   3  -4    4.90    0.56
   6   3  -4    5.28    0.25
   6   3  -4    5.76    0.26
   6   3  -4    5.43    0.59
   6   3  -4    5.73    0.27
   6   3  -4    5.42    0.56
  -7  -3   4   51.39    1.24
  -7  -3   4   51.36    1.26
  -7  -3   4   50.17    1.67
  -7  -3   4   50.92    1.41
  -7  -3   4   54.58    1.71
  -7  -3   4   50.32    1.57
  -7  -3   4   50.44    1.58
  -7  -3   4   51.38    1.58
  -7  -3   4   52.10    1.58
   7   3  -4   51.59    1.57
   7   3  -4   52.79    1.64
   7   3  -4   50.64    1.23
   7   3  -4   49.48    1.30
  -8  -3   4    2.59    0.49
  -8  -3   4    2.46    0.70
  -8  -3   4    2.56    0.77
   8   3  -4    2.60    0.44
   8   3  -4    2.83    0.76
  -9  -3   4    5.63    0.90
  -9  -3   4    5.09    0.81
  -9  -3   4    3.57    0.59
   9   3  -4    3.97    0.91
 -10  -3   4    1.39    0.49
 -10  -3   4    1.44    0.45
  10   3  -4    1.01    0.47
   7  -3   5    2.22    0.54
  -7   3  -5    1.58    0.25
  -7   3  -5    2.79    0.47
  -7   3  -5    1.73    0.42
   6  -3   5    0.49    0.44
   6  -3   5   -0.05    0.19
   6  -3   5    0.30    0.46
  -6   3  -5    0.12    0.36
  -6   3  -5   -0.37    0.33
  -6   3  -5   -0.08    0.19
  -6   3  -5    0.32    0.19
   5  -3   5    0.31    0.41
   5  -3   5    0.23    0.18
   5  -3   5    0.55    0.27
   5  -3   5    0.43    0.41
  -5   3  -5    0.13    0.19
  -5   3  -5    0.37    0.17
  -5   3  -5    0.29    0.17
  -5   3  -5    0.38    0.28
  -5   3  -5    0.32    0.19
   4  -3   5    0.44    0.16
   4  -3   5    0.70    0.38
   4  -3   5    0.29    0.17
   4  -3   5    0.34    0.36
   4  -3   5    0.31    0.17
   4  -3   5    0.21    0.24
   4  -3   5    0.29    0.17
  -4   3  -5    0.20    0.28
  -4   3  -5    0.85    0.37
  -4   3  -5    0.34    0.42
  -4   3  -5    0.25    0.19
  -4   3  -5    0.46    0.16
  -4   3  -5    0.55    0.22
  -4   3  -5    0.28    0.16
  -4   3  -5    0.47    0.28
   3  -3   5   -0.19    0.19
   3  -3   5    0.08    0.20
   3  -3   5    0.19    0.13
   3  -3   5    0.00    0.29
   3  -3   5    0.17    0.27
  -3   3  -5   -0.05    0.23
  -3   3  -5    0.19    0.28
  -3   3  -5    0.18    0.22
  -3   3  -5    0.01    0.23
   2  -3   5   28.01    0.82
   2  -3   5   28.84    0.79
   2  -3   5   27.89    0.80
   2  -3   5   26.53    0.90
   2  -3   5   28.01    0.81
   2  -3   5   27.98    0.92
   2  -3   5   27.58    0.95
  -2   3  -5   28.14    0.80
  -2   3  -5   27.36    0.90
  -2   3  -5   28.23    0.82
  -2   3  -5   27.95    0.94
  -2   3  -5   28.13    0.97
  -2   3  -5   27.80    0.96
  -2   3  -5   27.29    0.85
  -2   3  -5   28.23    0.81
   1  -3   5   10.44    0.53
   1  -3   5   11.38    0.55
   1  -3   5   10.50    0.45
   1  -3   5   11.51    0.43
   1  -3   5   10.78    0.43
   1  -3   5   10.50    0.45
   1  -3   5   11.16    0.55
  -1   3  -5   11.07    0.45
  -1   3  -5   11.14    0.43
  -1   3  -5   10.54    0.59
  -1   3  -5   11.48    0.59
  -1   3  -5   10.83    0.46
  -1   3  -5   11.05    0.54
  -1   3  -5   11.16    0.58
   0  -3   5   84.26    2.15
   0  -3   5   84.18    2.02
   0  -3   5   85.34    2.03
   0  -3   5   83.82    2.11
   0  -3   5   82.16    2.03
   0  -3   5   81.46    2.04
   0  -3   5   86.31    2.04
   0  -3   5   83.51    2.16
   0  -3   5   84.15    2.13
   0   3  -5   87.05    2.16
   0   3  -5   81.78    2.04
   0   3  -5   86.20    2.04
   0   3  -5   85.17    2.15
   0   3  -5   82.37    2.03
   0   3  -5   82.74    2.15
  -1  -3   5   -0.06    0.18
  -1  -3   5    0.03    0.10
  -1  -3   5    0.10    0.17
  -1  -3   5    0.14    0.13
  -1  -3   5    0.08    0.10
  -1  -3   5   -0.07    0.15
  -1  -3   5   -0.04    0.09
   1   3  -5    0.06    0.10
   1   3  -5   -0.02    0.19
   1   3  -5   -0.13    0.15
   1   3  -5    0.38    0.18
   1   3  -5    0.15    0.10
   1   3  -5   -0.08    0.13
  -2  -3   5  147.96    3.51
  -2  -3   5  147.16    3.62
  -2  -3   5  154.82    3.59
  -2  -3   5  157.07    3.51
  -2  -3   5  147.09    3.67
  -2  -3   5  150.47    3.59
  -2  -3   5  149.91    3.52
  -2  -3   5  151.75    3.52
   2   3  -5  149.06    3.60
   2   3  -5  154.05    3.51
   2   3  -5  143.89    3.86
   2   3  -5  145.99    3.93
   2   3  -5  147.72    3.62
   2   3  -5  152.99    3.51
   2   3  -5  149.23    3.53
   2   3  -5  146.86    3.60
  -3  -3   5  134.78    3.47
  -3  -3   5  137.51    3.40
  -3  -3   5  143.10    3.34
  -3  -3   5  133.94    3.42
  -3  -3   5  137.13    3.28
  -3  -3   5  140.63    3.27
  -3  -3   5  137.77    3.28
  -3  -3   5  140.28    3.27
   3   3  -5  149.23    3.28
   3   3  -5  141.32    3.29
   3   3  -5  147.45    3.28
   3   3  -5  142.93    3.27
   3   3  -5  137.63    3.41
   3   3  -5  136.50    3.34
   3   3  -5  133.68    3.49
  -4  -3   5    1.88    0.25
  -4  -3   5    2.54    0.51
  -4  -3   5    2.50    0.24
  -4  -3   5    1.55    0.26
  -4  -3   5    2.32    0.31
  -4  -3   5    1.86    0.25
  -4  -3   5    1.78    0.24
  -4  -3   5    2.20    0.41
   4   3  -5    2.22    0.43
   4   3  -5    1.68    0.24
   4   3  -5    1.97    0.23
   4   3  -5    2.37    0.39
   4   3  -5    1.50    0.27
  -5  -3   5   89.38    2.38
  -5  -3   5   87.59    2.13
  -5  -3   5   83.10    2.10
  -5  -3   5   86.55    2.08
  -5  -3   5   86.37    2.08
  -5  -3   5   87.26    2.27
  -5  -3   5   86.98    2.34
  -5  -3   5   86.91    2.29
  -5  -3   5   86.04    2.07
  -5  -3   5   86.69    2.07
   5   3  -5   88.64    2.27
   5   3  -5   87.96    2.32
   5   3  -5   86.44    2.08
   5   3  -5   86.58    2.08
   5   3  -5   88.53    2.08
   5   3  -5   87.91    2.28
   5   3  -5   89.44    2.08
  -6  -3   5   52.35    1.55
  -6  -3   5   52.38    1.57
  -6  -3   5   51.89    1.62
  -6  -3   5   50.00    1.36
  -6  -3   5   52.02    1.30
  -6  -3   5   52.55    1.28
  -6  -3   5   53.58    1.30
  -6  -3   5   55.19    1.69
  -6  -3   5   51.62    1.28
  -6  -3   5   51.77    1.34
   6   3  -5   52.30    1.30
   6   3  -5   52.10    1.56
   6   3  -5   54.25    1.30
   6   3  -5   53.44    1.62
   6   3  -5   53.49    1.56
  -7  -3   5    2.38    0.59
  -7  -3   5    2.22    0.66
  -7  -3   5    3.00    0.62
  -7  -3   5    3.05    0.28
  -7  -3   5    2.50    0.27
   7   3  -5    2.65    0.25
   7   3  -5    2.83    0.64
   7   3  -5    2.65    0.24
  -8  -3   5    7.40    0.78
  -8  -3   5    6.95    0.55
  -8  -3   5    8.31    0.88
  -8  -3   5    7.24    0.36
  -8  -3   5    8.45    0.92
  -8  -3   5    8.10    0.33
   8   3  -5    7.72    0.80
   8   3  -5    6.09    0.88
  -9  -3   5    4.32    0.59
  -9  -3   5    5.19    0.83
  -9  -3   5    5.42    0.96
   9   3  -5    3.75    0.84
   9   3  -5    2.95    0.51
 -10  -3   5   15.71    1.14
 -10  -3   5   14.89    1.23
  10   3  -5   14.04    1.23
   6  -3   6   -0.47    0.48
   6  -3   6   -0.18    0.49
  -6   3  -6   -0.12    0.22
   5  -3   6    1.06    0.43
   5  -3   6    1.03    0.23
   5  -3   6    0.79    0.48
   5  -3   6    1.14    0.22
  -5   3  -6    1.40    0.21
  -5   3  -6    1.36    0.25
  -5   3  -6    1.52    0.34
  -5   3  -6    0.91    0.22
  -5   3  -6    1.10    0.38
  -5   3  -6    1.22    0.22
   4  -3   6    6.77    0.64
   4  -3   6    7.05    0.51
   4  -3   6    7.22    0.90
  -4   3  -6    7.52    0.58
  -4   3  -6    7.25    0.51
  -4   3  -6    7.28    0.52
  -4   3  -6    5.59    0.66
  -4   3  -6    6.98    0.82
  -4   3  -6    6.85    0.48
   3  -3   6   25.56    1.00
   3  -3   6   25.82    0.83
   3  -3   6   26.11    1.15
   3  -3   6   23.91    1.07
   3  -3   6   25.27    0.85
   3  -3   6   26.11    0.83
   3  -3   6   24.80    0.98
  -3   3  -6   26.24    0.81
  -3   3  -6   24.60    0.95
  -3   3  -6   26.50    0.90
  -3   3  -6   25.26    1.53
  -3   3  -6   26.18    1.01
  -3   3  -6   25.90    0.83
   2  -3   6    0.63    0.15
   2  -3   6    0.60    0.28
   2  -3   6    0.59    0.16
   2  -3   6    0.90    0.24
   2  -3   6    0.54    0.16
   2  -3   6    0.44    0.16
   2  -3   6    0.64    0.25
  -2   3  -6    0.45    0.17
  -2   3  -6    0.75    0.25
  -2   3  -6    0.89    0.27
  -2   3  -6    0.53    0.15
  -2   3  -6    0.54    0.17
  -2   3  -6    0.55    0.26
  -2   3  -6    0.56    0.16
   1  -3   6    2.28    0.34
   1  -3   6    2.07    0.47
   1  -3   6    2.47    0.33
   1  -3   6    2.57    0.36
   1  -3   6    2.11    0.31
   1  -3   6    1.91    0.45
  -1   3  -6    2.25    0.35
  -1   3  -6    2.49    0.48
  -1   3  -6    2.22    0.47
  -1   3  -6    2.99    0.33
  -1   3  -6    2.32    0.31
  -1   3  -6    2.13    0.52
  -1   3  -6    2.58    0.37
   0  -3   6  136.84    3.25
   0  -3   6  132.48    3.42
   0  -3   6  137.61    3.38
   0  -3   6  138.62    3.28
   0  -3   6  137.70    3.28
   0  -3   6  134.42    3.35
   0  -3   6  143.17    3.27
   0  -3   6  134.38    3.28
   0   3  -6  139.62    3.28
   0   3  -6  140.16    3.27
   0   3  -6  137.04    3.27
   0   3  -6  137.53    3.42
   0   3  -6  137.96    3.42
   0   3  -6  138.48    3.41
   0   3  -6  134.97    3.28
  -1  -3   6   16.14    0.65
  -1  -3   6   16.68    0.56
  -1  -3   6   15.54    0.57
  -1  -3   6   15.71    0.73
  -1  -3   6   15.94    0.60
  -1  -3   6   15.94    0.69
  -1  -3   6   16.98    0.54
  -1  -3   6   16.93    0.55
  -1  -3   6   16.36    0.54
   1   3  -6   15.55    0.68
   1   3  -6   16.27    0.54
   1   3  -6   16.01    0.69
   1   3  -6   16.69    0.53
   1   3  -6   16.56    0.62
   1   3  -6   16.64    0.71
   1   3  -6   16.71    0.56
  -2  -3   6   29.55    0.83
  -2  -3   6   28.97    1.02
  -2  -3   6   29.61    0.81
  -2  -3   6   29.52    0.97
  -2  -3   6   29.38    0.93
  -2  -3   6   30.22    0.83
  -2  -3   6   30.90    0.81
  -2  -3   6   28.56    0.90
   2   3  -6   29.21    0.81
   2   3  -6   30.08    0.82
   2   3  -6   29.92    0.80
   2   3  -6   29.11    0.95
   2   3  -6   29.19    1.01
   2   3  -6   29.47    0.83
   2   3  -6   28.03    0.94
   2   3  -6   27.75    0.90
  -3  -3   6   39.10    1.00
  -3  -3   6   37.73    1.15
  -3  -3   6   38.71    1.00
  -3  -3   6   37.79    1.24
  -3  -3   6   38.13    1.02
  -3  -3   6   39.09    1.01
  -3  -3   6   39.46    1.13
  -3  -3   6   38.25    1.21
   3   3  -6   38.94    1.01
   3   3  -6   37.27    1.00
   3   3  -6   40.56    1.00
   3   3  -6   39.33    1.16
   3   3  -6   38.07    1.11
   3   3  -6   37.68    1.04
   3   3  -6   39.05    1.22
   3   3  -6   34.59    1.07
   3   3  -6   37.91    1.14
  -4  -3   6   19.51    0.61
  -4  -3   6   21.03    0.80
  -4  -3   6   20.57    0.80
  -4  -3   6   20.82    0.70
  -4  -3   6   20.44    0.60
  -4  -3   6   19.32    0.62
  -4  -3   6   19.90    0.92
   4   3  -6   19.86    0.61
   4   3  -6   20.33    0.83
   4   3  -6   19.72    0.61
   4   3  -6   21.62    0.81
   4   3  -6   20.71    0.81
   4   3  -6   20.27    0.60
  -5  -3   6    0.60    0.26
  -5  -3   6    0.69    0.13
  -5  -3   6    0.86    0.32
  -5  -3   6    0.75    0.13
  -5  -3   6    0.70    0.12
  -5  -3   6    0.62    0.13
   5   3  -6    0.57    0.26
   5   3  -6    0.77    0.13
   5   3  -6    0.54    0.12
  -6  -3   6   53.47    1.33
  -6  -3   6   53.72    1.42
  -6  -3   6   52.14    1.65
  -6  -3   6   55.54    1.77
  -6  -3   6   55.40    1.36
  -6  -3   6   54.75    1.60
  -6  -3   6   53.60    1.68
  -6  -3   6   55.34    1.34
   6   3  -6   54.61    1.35
   6   3  -6   54.54    1.35
   6   3  -6   54.76    1.60
   6   3  -6   55.45    1.35
   6   3  -6   54.90    1.35
   6   3  -6   53.27    1.63
   6   3  -6   50.86    1.67
  -7  -3   6    0.26    0.40
  -7  -3   6    0.53    0.30
  -7  -3   6    0.58    0.20
  -7  -3   6    0.74    0.29
   7   3  -6    0.50    0.34
   7   3  -6    0.60    0.12
   7   3  -6    0.53    0.28
   7   3  -6    0.56    0.12
  -8  -3   6    5.25    0.33
  -8  -3   6    4.87    0.68
  -8  -3   6    4.88    0.50
  -8  -3   6    4.97    0.74
  -8  -3   6    5.33    0.32
  -8  -3   6    3.86    0.94
   8   3  -6    5.14    0.29
   8   3  -6    5.24    0.30
   8   3  -6    4.91    0.80
  -9  -3   6   35.46    1.63
  -9  -3   6   36.25    1.42
  -9  -3   6   34.04    1.24
   9   3  -6   34.58    1.58
   9   3  -6   37.33    1.45
 -10  -3   6   16.34    1.34
 -10  -3   6   17.71    1.18
  10   3  -6   18.33    1.29
  10   3  -6   18.23    1.20
   6  -3   7    4.33    0.97
   6  -3   7    3.79    1.14
  -6   3  -7    4.50    0.99
   5  -3   7    4.12    0.86
   5  -3   7    3.79    1.00
   5  -3   7    3.31    0.57
  -5   3  -7    3.40    0.57
  -5   3  -7    3.75    0.60
  -5   3  -7    3.98    0.91
   4  -3   7   35.45    1.54
   4  -3   7   34.13    1.12
   4  -3   7   35.79    1.11
   4  -3   7   32.62    1.35
  -4   3  -7   36.41    1.45
  -4   3  -7   35.81    1.07
  -4   3  -7   33.03    1.24
  -4   3  -7   35.85    1.10
  -4   3  -7   35.98    1.15
  -4   3  -7   36.70    1.11
   3  -3   7   56.39    1.51
   3  -3   7   54.47    1.53
   3  -3   7   52.07    1.67
   3  -3   7   55.16    1.84
  -3   3  -7   55.33    1.80
  -3   3  -7   55.31    1.50
  -3   3  -7   55.98    1.54
  -3   3  -7   57.01    1.51
  -3   3  -7   51.67    1.65
  -3   3  -7   55.19    1.48
   2  -3   7    0.48    0.18
   2  -3   7    0.52    0.18
   2  -3   7    0.66    0.19
  -2   3  -7    0.52    0.20
  -2   3  -7    0.45    0.18
  -2   3  -7    0.38    0.19
   1  -3   7   92.37    2.49
   1  -3   7   98.14    2.36
   1  -3   7   97.34    2.37
   1  -3   7   95.89    2.35
   1  -3   7   88.28    2.53
   1  -3   7   94.76    2.51
   1  -3   7   91.31    2.34
  -1   3  -7  101.09    2.39
  -1   3  -7   96.09    2.58
  -1   3  -7   97.37    2.35
  -1   3  -7   92.83    2.54
  -1   3  -7   91.55    2.52
  -1   3  -7   88.00    2.55
  -1   3  -7   96.22    2.33
   0  -3   7    0.92    0.29
   0  -3   7    1.30    0.32
   0  -3   7    1.89    0.38
   0  -3   7    1.03    0.18
   0  -3   7    0.79    0.17
   0   3  -7    1.22    0.31
   0   3  -7    1.01    0.19
   0   3  -7    2.05    0.56
   0   3  -7    1.28    0.18
  -1  -3   7   78.54    2.08
  -1  -3   7   76.98    1.91
  -1  -3   7   75.50    1.98
  -1  -3   7   74.81    1.92
  -1  -3   7   74.53    1.93
  -1  -3   7   77.16    2.13
  -1  -3   7   77.15    1.94
  -1  -3   7   77.06    2.05
   1   3  -7   74.89    1.94
   1   3  -7   75.94    1.92
   1   3  -7   76.54    2.09
   1   3  -7   77.32    2.07
   1   3  -7   75.83    1.90
   1   3  -7   77.82    1.93
   1   3  -7   79.60    2.12
  -2  -3   7   29.09    0.87
  -2  -3   7   29.30    0.89
  -2  -3   7   31.94    1.13
  -2  -3   7   29.74    0.86
  -2  -3   7   30.38    0.94
  -2  -3   7   31.37    0.99
  -2  -3   7   31.35    1.03
  -2  -3   7   28.52    0.88
   2   3  -7   29.63    0.88
   2   3  -7   31.97    1.10
   2   3  -7   30.44    0.96
   2   3  -7   30.93    1.02
   2   3  -7   28.34    0.87
   2   3  -7   29.75    1.02
   2   3  -7   27.96    0.89
   2   3  -7   30.02    0.85
  -3  -3   7    4.96    0.52
  -3  -3   7    5.08    0.61
  -3  -3   7    5.13    0.48
  -3  -3   7    5.30    0.49
   3   3  -7    4.11    0.59
   3   3  -7    3.89    0.37
   3   3  -7    5.11    0.51
   3   3  -7    5.42    0.51
   3   3  -7    5.15    0.50
  -4  -3   7   95.04    2.47
  -4  -3   7   94.17    2.30
  -4  -3   7   96.72    2.40
  -4  -3   7   95.21    2.30
  -4  -3   7   94.93    2.60
  -4  -3   7   96.15    2.29
  -4  -3   7   94.52    2.47
  -4  -3   7   95.00    2.31
   4   3  -7   93.39    2.31
   4   3  -7   93.67    2.49
   4   3  -7   95.42    2.29
   4   3  -7   95.91    2.47
   4   3  -7   93.09    2.30
   4   3  -7   94.88    2.30
  -5  -3   7   61.22    1.51
  -5  -3   7   60.39    1.49
  -5  -3   7   59.46    1.51
  -5  -3   7   60.55    1.52
  -5  -3   7   57.20    1.69
  -5  -3   7   58.95    1.71
  -5  -3   7   59.98    1.87
  -5  -3   7   61.42    1.74
   5   3  -7   58.75    1.76
   5   3  -7   59.67    1.77
   5   3  -7   60.97    1.50
   5   3  -7   58.94    1.50
   5   3  -7   58.51    1.71
   5   3  -7   60.30    1.50
  -6  -3   7   27.73    1.10
  -6  -3   7   27.33    1.05
  -6  -3   7   28.27    1.06
  -6  -3   7   24.94    1.82
  -6  -3   7   28.89    0.80
  -6  -3   7   28.88    0.81
  -6  -3   7   28.49    0.77
  -6  -3   7   27.85    1.00
   6   3  -7   29.52    0.79
   6   3  -7   24.48    0.77
   6   3  -7   28.86    0.80
   6   3  -7   28.50    0.81
   6   3  -7   27.51    1.12
   6   3  -7   25.16    1.63
   6   3  -7   28.50    1.07
  -7  -3   7    7.50    0.53
  -7  -3   7    9.88    0.42
  -7  -3   7    9.37    0.40
  -7  -3   7    9.45    0.75
  -7  -3   7    9.19    0.69
  -7  -3   7    9.34    0.45
  -7  -3   7    8.88    0.42
   7   3  -7    8.96    0.75
   7   3  -7    7.97    1.27
   7   3  -7    9.51    0.44
   7   3  -7    9.38    0.44
   7   3  -7    9.45    0.41
  -8  -3   7    9.10    1.09
  -8  -3   7   12.21    0.46
  -8  -3   7   10.92    0.55
  -8  -3   7   11.75    0.79
  -8  -3   7   11.23    0.53
  -8  -3   7   12.25    0.48
  -8  -3   7   12.05    0.87
   8   3  -7   11.36    0.94
   8   3  -7   11.63    0.46
   8   3  -7   11.71    0.45
   8   3  -7   10.12    1.05
  -9  -3   7    0.64    0.12
  -9  -3   7    0.83    0.38
  -9  -3   7    0.75    0.13
   9   3  -7    0.47    0.45
   9   3  -7    0.82    0.44
 -10  -3   7    0.90    0.42
 -10  -3   7    1.64    0.56
  10   3  -7    1.79    0.53
  10   3  -7    1.38    0.52
   5  -3   8    0.79    0.56
   5  -3   8    1.34    0.50
  -5   3  -8    0.63    0.43
  -5   3  -8    0.23    0.27
  -5   3  -8    0.35    0.27
   4  -3   8    5.20    0.81
   4  -3   8    6.20    1.04
  -4   3  -8    5.04    0.97
  -4   3  -8    5.28    0.67
  -4   3  -8    5.54    0.60
   3  -3   8    5.50    0.79
   3  -3   8    5.31    0.95
   3  -3   8    5.02    0.58
   3  -3   8    5.88    0.75
   3  -3   8    5.57    0.61
  -3   3  -8    5.96    0.63
  -3   3  -8    6.03    0.55
  -3   3  -8    5.36    0.72
  -3   3  -8    4.15    0.93
  -3   3  -8    4.96    0.53
   2  -3   8   11.12    0.83
   2  -3   8   10.90    0.69
   2  -3   8   11.17    0.65
   2  -3   8   11.41    0.85
  -2   3  -8   10.64    0.70
  -2   3  -8    9.81    0.60
  -2   3  -8   10.52    0.67
  -2   3  -8   10.74    0.64
  -2   3  -8   10.63    0.82
   1  -3   8  192.74    4.63
   1  -3   8  187.95    4.84
   1  -3   8  192.35    4.65
   1  -3   8  191.88    4.63
   1  -3   8  189.83    4.75
   1  -3   8  200.55    4.73
  -1   3  -8  193.82    4.61
  -1   3  -8  190.58    4.88
  -1   3  -8  194.27    4.82
  -1   3  -8  192.22    4.63
  -1   3  -8  196.65    4.66
  -1   3  -8  199.19    4.64
   0  -3   8   30.39    1.08
   0  -3   8   31.43    1.00
   0  -3   8   30.95    0.97
   0  -3   8   31.17    0.99
   0  -3   8   32.21    1.26
   0  -3   8   29.62    1.15
   0  -3   8   31.39    1.02
   0   3  -8   31.72    1.01
   0   3  -8   32.22    1.04
   0   3  -8   31.36    1.19
   0   3  -8   28.13    1.49
   0   3  -8   30.62    0.99
   0   3  -8   32.69    1.23
   0   3  -8   30.66    0.96
  -1  -3   8  126.85    3.15
  -1  -3   8  129.15    3.23
  -1  -3   8  123.84    3.08
  -1  -3   8  121.13    3.09
  -1  -3   8  122.16    3.10
  -1  -3   8  122.59    3.12
  -1  -3   8  130.42    3.10
  -1  -3   8  134.07    3.37
   1   3  -8  122.22    3.07
   1   3  -8  130.86    3.31
   1   3  -8  123.78    3.09
   1   3  -8  122.15    3.11
   1   3  -8  128.33    3.10
   1   3  -8  127.97    3.28
   1   3  -8  130.68    3.26
  -2  -3   8   41.94    1.26
  -2  -3   8   39.80    1.24
  -2  -3   8   39.78    1.26
  -2  -3   8   47.94    1.54
  -2  -3   8   40.60    1.22
  -2  -3   8   45.97    1.42
  -2  -3   8   45.19    1.36
  -2  -3   8   41.08    1.21
  -2  -3   8   47.07    1.29
   2   3  -8   44.16    1.39
   2   3  -8   40.95    1.22
   2   3  -8   46.67    1.42
   2   3  -8   40.47    1.22
   2   3  -8   40.44    1.24
   2   3  -8   41.47    1.19
   2   3  -8   46.33    1.49
  -3  -3   8   37.91    1.15
  -3  -3   8   43.65    1.36
  -3  -3   8   38.50    1.18
  -3  -3   8   44.92    1.28
  -3  -3   8   44.67    1.31
  -3  -3   8   38.35    1.17
  -3  -3   8   45.32    1.51
  -3  -3   8   38.80    1.15
   3   3  -8   42.86    1.33
   3   3  -8   42.17    1.45
   3   3  -8   39.14    1.16
   3   3  -8   38.51    1.17
   3   3  -8   39.28    1.14
   3   3  -8   43.38    1.34
   3   3  -8   37.61    1.19
  -4  -3   8   36.29    1.15
  -4  -3   8   35.91    1.21
  -4  -3   8   33.94    1.04
  -4  -3   8   35.68    1.37
  -4  -3   8   34.42    1.01
  -4  -3   8   34.42    1.01
  -4  -3   8   35.70    1.19
   4   3  -8   33.67    1.01
   4   3  -8   37.80    1.25
   4   3  -8   33.83    1.12
   4   3  -8   34.73    1.02
   4   3  -8   35.49    1.20
   4   3  -8   34.46    0.99
   4   3  -8   34.17    1.35
  -5  -3   8  115.82    2.75
  -5  -3   8  107.40    3.70
  -5  -3   8  113.87    2.86
  -5  -3   8  113.90    2.76
  -5  -3   8  114.49    2.98
  -5  -3   8  114.22    2.97
  -5  -3   8  114.03    2.74
   5   3  -8  112.71    2.75
   5   3  -8  113.17    3.03
   5   3  -8  113.48    2.77
   5   3  -8  115.87    3.03
   5   3  -8  113.53    2.97
   5   3  -8  114.61    2.74
  -6  -3   8    2.93    0.38
  -6  -3   8    2.54    0.64
  -6  -3   8    2.71    0.38
  -6  -3   8    3.33    0.41
  -6  -3   8    1.88    0.45
   6   3  -8    2.58    0.38
   6   3  -8    1.86    0.45
   6   3  -8    2.70    0.35
   6   3  -8    2.67    0.37
   6   3  -8    2.55    0.60
  -7  -3   8   20.96    0.75
  -7  -3   8   19.89    0.67
  -7  -3   8   21.12    0.69
  -7  -3   8   20.07    0.63
  -7  -3   8   18.91    1.23
  -7  -3   8   18.52    0.79
   7   3  -8   20.49    0.65
   7   3  -8   20.66    0.68
   7   3  -8   19.39    1.08
   7   3  -8   19.57    0.96
   7   3  -8   18.92    1.16
   7   3  -8   20.55    0.67
  -8  -3   8    0.44    0.34
  -8  -3   8    0.09    0.46
  -8  -3   8    0.36    0.15
  -8  -3   8    0.59    0.35
  -8  -3   8    0.41    0.15
   8   3  -8    0.63    0.20
   8   3  -8   -0.10    0.41
   8   3  -8    0.05    0.44
  -9  -3   8    0.32    0.14
  -9  -3   8    0.52    0.16
  -9  -3   8    1.02    0.38
  -9  -3   8    0.45    0.51
   9   3  -8    0.76    0.47
   9   3  -8    0.80    0.47
 -10  -3   8    1.02    0.54
 -10  -3   8    0.52    0.42
  10   3  -8    0.82    0.50
   4  -3   9    2.60    0.34
  -4   3  -9    2.61    0.34
  -4   3  -9    3.36    0.68
  -4   3  -9    3.89    1.04
   3  -3   9    0.36    0.39
   3  -3   9    0.02    0.47
   3  -3   9    0.21    0.24
   3  -3   9    0.09    0.43
  -3   3  -9    0.12    0.24
  -3   3  -9    0.21    0.23
   2  -3   9    0.01    0.23
   2  -3   9    0.31    0.35
   2  -3   9    0.19    0.23
   2  -3   9    0.32    0.36
  -2   3  -9    0.08    0.24
  -2   3  -9   -0.39    0.38
  -2   3  -9    0.28    0.24
  -2   3  -9    0.42    0.34
  -2   3  -9    0.29    0.23
  -2   3  -9   -0.05    0.34
   1  -3   9    0.40    0.23
   1  -3   9    0.35    0.21
   1  -3   9    0.57    0.36
   1  -3   9    0.55    0.35
   1  -3   9    0.51    0.29
  -1   3  -9    0.23    0.36
  -1   3  -9    0.42    0.34
  -1   3  -9    0.45    0.22
  -1   3  -9    0.56    0.24
  -1   3  -9    0.10    0.22
  -1   3  -9    0.18    0.23
   0  -3   9   39.10    1.22
   0  -3   9   38.01    1.19
   0  -3   9   37.56    1.17
   0  -3   9   40.43    1.29
   0  -3   9   39.36    1.47
   0   3  -9   37.92    1.45
   0   3  -9   38.42    1.19
   0   3  -9   38.60    1.19
   0   3  -9   38.16    1.16
   0   3  -9   38.79    1.22
   0   3  -9   38.96    1.41
  -1  -3   9   30.26    1.27
  -1  -3   9   28.78    1.01
  -1  -3   9   26.42    0.96
  -1  -3   9   28.37    1.00
  -1  -3   9   25.94    0.97
  -1  -3   9   26.53    0.93
  -1  -3   9   27.44    0.92
  -1  -3   9   28.75    1.30
   1   3  -9   26.03    0.98
   1   3  -9   25.25    1.20
   1   3  -9   30.20    1.20
   1   3  -9   28.18    1.18
   1   3  -9   28.02    1.27
   1   3  -9   26.30    0.90
   1   3  -9   26.64    0.95
  -2  -3   9   82.60    2.14
  -2  -3   9   85.84    2.20
  -2  -3   9   86.34    2.30
  -2  -3   9   84.14    2.12
  -2  -3   9   86.20    2.16
  -2  -3   9   76.01    2.79
  -2  -3   9   84.55    2.48
  -2  -3   9   79.97    2.18
  -2  -3   9   85.10    2.17
   2   3  -9   85.47    2.43
   2   3  -9   84.64    2.14
   2   3  -9   81.24    2.33
   2   3  -9   84.04    2.13
   2   3  -9   84.07    2.16
   2   3  -9   85.53    2.14
   2   3  -9   82.36    2.56
  -3  -3   9  442.12   10.31
  -3  -3   9  446.67   10.29
  -3  -3   9  396.96   10.96
  -3  -3   9  447.49   10.16
  -3  -3   9  438.29   10.36
  -3  -3   9  431.43   10.17
  -3  -3   9  436.71   10.22
  -3  -3   9  442.78   10.18
   3   3  -9  439.20   10.47
   3   3  -9  439.15   10.17
   3   3  -9  437.32   10.36
   3   3  -9  440.52   10.37
   3   3  -9  438.98   10.19
   3   3  -9  445.93   10.17
  -4  -3   9   21.59    1.23
  -4  -3   9   22.63    0.78
  -4  -3   9   22.69    0.97
  -4  -3   9   22.00    0.93
  -4  -3   9   21.30    1.03
  -4  -3   9   21.51    0.79
  -4  -3   9   22.11    0.81
  -4  -3   9   21.64    0.76
   4   3  -9   21.63    0.79
   4   3  -9   19.51    0.69
   4   3  -9   21.56    0.79
   4   3  -9   22.66    1.32
   4   3  -9   20.83    1.00
   4   3  -9   21.83    0.78
  -5  -3   9   54.45    1.61
  -5  -3   9   55.86    1.76
  -5  -3   9   54.65    1.94
  -5  -3   9   56.98    1.47
  -5  -3   9   51.63    1.70
  -5  -3   9   56.29    1.48
  -5  -3   9   57.22    1.50
  -5  -3   9   56.18    1.47
   5   3  -9   53.68    1.98
   5   3  -9   51.33    2.23
   5   3  -9   54.79    1.49
   5   3  -9   56.25    1.47
   5   3  -9   56.28    1.73
  -6  -3   9    0.24    0.17
  -6  -3   9    0.39    0.18
  -6  -3   9    0.17    0.17
  -6  -3   9    0.30    0.49
  -6  -3   9    0.30    0.17
   6   3  -9    0.26    0.38
   6   3  -9    0.07    0.29
   6   3  -9    0.15    0.17
  -7  -3   9    4.58    0.49
  -7  -3   9    4.09    1.05
  -7  -3   9    3.94    0.45
  -7  -3   9    4.06    0.43
  -7  -3   9    4.75    0.39
  -7  -3   9    3.84    0.77
   7   3  -9    4.37    0.85
   7   3  -9    3.84    0.47
   7   3  -9    4.38    0.43
  -8  -3   9   13.42    1.29
  -8  -3   9   10.45    0.58
  -8  -3   9   12.86    0.94
  -8  -3   9    9.98    0.53
  -8  -3   9    9.73    0.81
   8   3  -9   13.52    1.03
   8   3  -9   11.71    1.09
  -9  -3   9   -0.20    0.16
  -9  -3   9    0.01    0.53
  -9  -3   9    0.07    0.37
   9   3  -9    0.39    0.46
   9   3  -9    0.31    0.45
   3  -3  10    0.90    0.43
   3  -3  10    0.43    0.58
   3  -3  10    0.67    0.44
   3  -3  10    0.48    0.29
  -3   3 -10    0.23    0.29
   2  -3  10   -0.04    0.38
   2  -3  10    0.24    0.40
   2  -3  10   -0.43    0.25
  -2   3 -10    0.02    0.41
  -2   3 -10   -0.44    0.26
   1  -3  10   14.08    0.90
   1  -3  10   12.26    0.74
   1  -3  10   13.68    1.01
   1  -3  10   12.67    0.83
  -1   3 -10   12.67    0.81
  -1   3 -10   13.16    0.77
  -1   3 -10   14.04    1.09
  -1   3 -10   12.35    0.74
   0  -3  10    1.45    0.43
   0  -3  10    1.11    0.26
   0  -3  10    0.86    0.26
   0  -3  10    0.77    0.24
   0   3 -10    0.82    0.29
   0   3 -10    0.98    0.38
   0   3 -10    0.86    0.26
   0   3 -10    0.65    0.24
  -1  -3  10   17.37    0.94
  -1  -3  10   16.55    0.76
  -1  -3  10   17.00    1.12
  -1  -3  10   15.33    0.81
  -1  -3  10   17.01    0.78
  -1  -3  10   17.19    0.75
   1   3 -10   16.75    1.05
   1   3 -10   16.47    0.77
   1   3 -10   17.38    0.77
   1   3 -10   16.85    0.80
  -2  -3  10   10.75    0.72
  -2  -3  10   11.35    0.67
  -2  -3  10   10.32    0.69
  -2  -3  10    9.60    0.62
  -2  -3  10   12.21    1.04
  -2  -3  10   10.76    0.65
  -2  -3  10   12.13    0.71
   2   3 -10   12.10    0.94
   2   3 -10   10.41    0.67
   2   3 -10   10.11    0.76
   2   3 -10   11.12    0.71
  -3  -3  10   14.50    0.70
  -3  -3  10   14.61    0.71
  -3  -3  10   13.57    0.68
  -3  -3  10   15.44    1.14
  -3  -3  10   15.45    0.81
  -3  -3  10   14.59    0.77
  -3  -3  10   14.34    0.97
  -3  -3  10   14.39    0.74
   3   3 -10   16.18    0.98
   3   3 -10   14.93    0.75
   3   3 -10   14.68    0.71
  -4  -3  10   10.88    0.62
  -4  -3  10   11.96    0.78
  -4  -3  10   11.06    0.61
  -4  -3  10   10.58    0.87
  -4  -3  10   11.14    0.64
  -4  -3  10   13.52    1.11
  -4  -3  10   12.36    0.69
   4   3 -10   10.98    0.65
   4   3 -10   11.74    0.64
   4   3 -10   11.90    0.54
  -5  -3  10    0.13    0.19
  -5  -3  10   -0.13    0.19
  -5  -3  10   -0.31    0.31
  -5  -3  10    0.10    0.19
  -5  -3  10    0.03    0.19
  -5  -3  10   -0.20    0.27
   5   3 -10    0.09    0.19
   5   3 -10    0.14    0.20
  -6  -3  10   27.84    1.20
  -6  -3  10   29.15    0.93
  -6  -3  10   26.65    1.47
  -6  -3  10   28.30    0.91
  -6  -3  10   28.97    0.89
  -6  -3  10   27.13    1.06
  -6  -3  10   28.00    0.95
   6   3 -10   27.65    0.91
   6   3 -10   28.97    1.30
   6   3 -10   27.30    0.95
  -7  -3  10    3.17    0.46
  -7  -3  10    2.32    0.42
  -7  -3  10    3.85    0.61
  -7  -3  10    4.10    0.51
   7   3 -10    3.23    0.45
   7   3 -10    3.66    0.88
  -8  -3  10    0.29    0.18
  -8  -3  10    0.21    0.18
  -8  -3  10    0.53    0.50
  -8  -3  10   -0.17    0.36
   8   3 -10    0.28    0.45
  -9  -3  10    4.40    0.47
  -9  -3  10    5.53    1.50
  -9  -3  10    3.90    0.93
   9   3 -10    4.34    1.03
   1  -3  11    1.32    0.47
   1  -3  11    0.17    0.29
   1  -3  11    0.74    0.33
   1  -3  11    1.29    0.41
  -1   3 -11    0.79    0.31
  -1   3 -11    1.34    0.46
  -1   3 -11    0.22    0.27
   0  -3  11   15.74    1.15
   0  -3  11   14.91    0.83
   0  -3  11   15.92    0.94
   0   3 -11   14.89    0.89
   0   3 -11   14.25    0.84
   0   3 -11   18.15    1.18
  -1  -3  11    4.01    0.99
  -1  -3  11    4.20    0.69
  -1  -3  11    4.05    0.66
  -1  -3  11    3.80    0.63
  -1  -3  11    3.16    0.62
   1   3 -11    5.09    0.65
   1   3 -11    5.59    1.06
  -2  -3  11   25.18    0.95
  -2  -3  11   22.75    0.94
  -2  -3  11   24.55    1.37
  -2  -3  11   23.31    1.00
  -2  -3  11   25.31    0.96
  -2  -3  11   24.33    1.00
   2   3 -11   24.73    0.99
   2   3 -11   24.52    0.96
   2   3 -11   25.24    1.26
  -3  -3  11    2.23    0.52
  -3  -3  11    1.80    0.27
  -3  -3  11    1.85    0.27
  -3  -3  11    1.42    0.26
  -3  -3  11    2.63    0.65
  -3  -3  11    1.69    0.50
   3   3 -11    1.52    0.27
   3   3 -11    1.60    0.40
   3   3 -11    1.54    0.27
  -4  -3  11    2.84    0.53
  -4  -3  11    3.67    0.62
  -4  -3  11    3.86    0.53
  -4  -3  11    4.03    0.57
  -4  -3  11    4.22    0.84
   4   3 -11    4.19    0.47
   4   3 -11    3.96    0.59
  -5  -3  11    3.53    0.50
  -5  -3  11    3.84    0.80
  -5  -3  11    2.76    0.55
  -5  -3  11    3.30    0.60
  -5  -3  11    3.11    0.54
   5   3 -11    3.54    0.57
  -6  -3  11    1.34    0.54
  -6  -3  11    1.65    0.24
  -6  -3  11    2.92    0.79
   6   3 -11    1.84    0.49
   6   3 -11    1.57    0.25
  -7  -3  11   -0.22    0.52
  -7  -3  11    0.11    0.36
  -7  -3  11    0.14    0.20
   7   3 -11    0.35    0.44
  -8  -3  11    0.97    0.22
  -8  -3  11    0.81    0.40
  -8  -3  11    1.37    0.71
  -8  -3  11    0.81    0.22
   8   3 -11    1.46    0.52
  -1  -3  12    1.59    0.47
  -1  -3  12    1.58    0.54
  -1  -3  12    0.96    0.30
  -1  -3  12    1.41    0.35
   1   3 -12    1.24    0.32
  -2  -3  12    2.82    0.67
  -2  -3  12    2.12    0.32
  -2  -3  12    2.02    0.58
  -2  -3  12    2.28    0.33
   2   3 -12    3.87    1.02
   2   3 -12    2.01    0.32
  -3  -3  12    4.25    1.18
  -3  -3  12    5.73    0.73
  -3  -3  12    6.17    0.74
  -3  -3  12    5.90    0.69
   3   3 -12    6.12    0.71
   3   3 -12    6.46    0.68
  -4  -3  12    1.64    0.58
  -4  -3  12    1.88    0.31
  -4  -3  12    1.82    0.44
   4   3 -12    1.94    0.31
  -5  -3  12   10.10    0.99
  -5  -3  12    9.62    0.72
  -5  -3  12   10.80    1.22
  -5  -3  12   10.25    0.75
   5   3 -12    9.09    0.72
  -6  -3  12    1.12    0.27
  -6  -3  12    1.04    0.59
  -6  -3  12    1.40    0.42
  -6  -3  12    1.11    0.27
   6   3 -12    1.18    0.31
   6   3 -12    1.38    0.53
  -7  -3  12   -0.22    0.22
  -7  -3  12   -0.16    0.38
   7   3 -12    0.00    0.48
   6  -4 -12    4.91    1.08
  -6   4  12    3.90    0.66
  -6   4  12    4.09    1.22
  -6   4  12    3.78    0.59
   5  -4 -12   -0.18    0.47
   5  -4 -12    0.57    0.55
  -5   4  12    0.23    0.25
  -5   4  12    0.25    0.27
  -5   4  12    0.73    0.56
   4  -4 -12   15.02    0.83
   4  -4 -12   16.29    0.97
  -4   4  12   14.56    0.87
  -4   4  12   15.78    1.37
  -4   4  12   15.50    0.82
   3  -4 -12    5.53    0.72
  -3   4  12    6.51    0.69
  -3   4  12    4.95    0.77
  -3   4  12    6.63    1.22
   2  -4 -12   13.98    0.91
   2  -4 -12   13.18    0.82
  -2   4  12   13.81    0.93
  -2   4  12   13.77    0.82
  -2   4  12   16.19    1.35
   1  -4 -12    4.30    0.82
   1  -4 -12    2.91    0.36
  -1   4  12    3.83    0.69
  -1   4  12    2.39    0.34
   8  -4 -11   -0.12    0.46
  -8   4  11    0.22    0.19
  -8   4  11   -0.18    0.50
  -8   4  11    0.08    0.21
   7  -4 -11    0.04    0.30
   7  -4 -11    0.23    0.46
  -7   4  11    0.19    0.30
  -7   4  11   -0.16    0.51
  -7   4  11    0.16    0.21
  -7   4  11   -0.11    0.21
   6  -4 -11   15.58    1.13
   6  -4 -11   13.87    0.69
   6  -4 -11   14.02    0.80
  -6   4  11   15.38    0.71
  -6   4  11   14.50    1.34
  -6   4  11   14.04    0.74
  -6   4  11   13.53    0.84
   5  -4 -11    0.23    0.45
   5  -4 -11   -0.14    0.29
   5  -4 -11    0.21    0.31
   5  -4 -11   -0.06    0.21
  -5   4  11    0.17    0.48
  -5   4  11    0.03    0.22
  -5   4  11   -0.15    0.21
   4  -4 -11    6.03    0.72
   4  -4 -11    5.32    0.58
   4  -4 -11    5.31    0.70
   4  -4 -11    4.77    0.59
  -4   4  11    5.20    0.55
  -4   4  11    5.71    0.59
  -4   4  11    4.49    0.63
  -4   4  11    4.92    1.10
   3  -4 -11   18.51    0.82
   3  -4 -11   19.45    0.88
  -3   4  11   19.24    0.82
  -3   4  11   20.30    0.99
  -3   4  11   19.84    0.90
  -3   4  11   18.82    1.33
   2  -4 -11    9.85    0.75
   2  -4 -11    8.92    0.69
  -2   4  11    9.84    0.76
  -2   4  11    8.91    0.80
  -2   4  11    8.96    1.14
  -2   4  11    9.02    0.70
  -2   4  11   10.34    0.68
   1  -4 -11   17.27    0.89
   1  -4 -11   15.97    0.83
  -1   4  11   16.37    0.82
  -1   4  11   17.42    0.92
  -1   4  11   15.90    0.82
  -1   4  11   17.24    1.28
   0  -4 -11    0.60    0.27
   0  -4 -11    1.15    0.29
   0   4  11    0.74    0.28
   0   4  11    0.99    0.30
   0   4  11    1.26    0.52
  -1  -4 -11    1.40    0.48
  -1  -4 -11    0.86    0.31
  -1  -4 -11    1.03    0.30
   1   4  11    1.52    0.54
   1   4  11    1.51    0.32
   1   4  11    1.11    0.30
   9  -4 -10    0.96    0.53
  -9   4  10    0.90    0.17
  -9   4  10    0.37    0.58
   8  -4 -10    1.34    0.49
  -8   4  10    0.89    0.20
  -8   4  10    0.60    0.53
  -8   4  10    1.13    0.31
   7  -4 -10    1.14    0.47
   7  -4 -10    1.35    0.32
  -7   4  10    1.04    0.30
  -7   4  10    0.81    0.52
   6  -4 -10    2.56    0.60
   6  -4 -10    2.60    0.61
   6  -4 -10    1.30    0.22
  -6   4  10    1.40    0.23
  -6   4  10    1.53    0.22
  -6   4  10    1.61    0.23
  -6   4  10    2.11    0.52
  -6   4  10    2.18    0.61
  -6   4  10    1.58    0.22
   5  -4 -10   -0.27    0.20
   5  -4 -10   -0.10    0.27
   5  -4 -10   -0.29    0.39
   5  -4 -10    0.32    0.29
  -5   4  10   -0.03    0.45
  -5   4  10   -0.18    0.26
  -5   4  10   -0.12    0.20
  -5   4  10    0.07    0.21
   4  -4 -10   10.33    0.63
   4  -4 -10   10.48    0.74
   4  -4 -10   10.21    0.60
   4  -4 -10    9.42    0.75
  -4   4  10   10.69    0.60
  -4   4  10   10.37    0.66
  -4   4  10   10.61    1.10
  -4   4  10   10.16    0.59
  -4   4  10    9.47    0.62
   3  -4 -10   21.15    0.84
   3  -4 -10   22.32    0.82
   3  -4 -10   20.84    0.95
  -3   4  10   21.14    1.30
  -3   4  10   21.35    0.81
  -3   4  10   19.75    0.86
  -3   4  10   22.39    0.87
  -3   4  10   19.80    0.99
   2  -4 -10   57.09    1.62
   2  -4 -10   56.09    1.73
  -2   4  10   56.84    2.03
  -2   4  10   58.40    1.64
  -2   4  10   57.10    1.56
  -2   4  10   56.65    1.71
  -2   4  10   57.45    1.60
  -2   4  10   58.26    1.59
   1  -4 -10    0.09    0.22
   1  -4 -10    0.16    0.23
  -1   4  10    0.50    0.22
  -1   4  10    0.11    0.43
  -1   4  10    0.11    0.29
  -1   4  10   -0.02    0.23
  -1   4  10    0.41    0.22
   0  -4 -10    2.96    0.57
   0  -4 -10    3.10    0.56
   0  -4 -10    2.54    0.35
   0   4  10    2.11    0.53
   0   4  10    3.00    0.55
   0   4  10    3.54    0.93
   0   4  10    2.22    0.29
   0   4  10    3.40    0.60
  -1  -4 -10    3.69    0.95
  -1  -4 -10    3.47    0.62
  -1  -4 -10    2.29    0.31
  -1  -4 -10    3.10    0.60
   1   4  10    2.30    0.33
   1   4  10    2.28    0.51
   1   4  10    3.03    0.60
  -2  -4 -10    0.36    0.26
  -2  -4 -10    0.65    0.42
  -2  -4 -10    0.02    0.28
   2   4  10    0.08    0.26
   2   4  10    0.48    0.46
   2   4  10    0.09    0.27
  -3  -4 -10    0.29    0.32
   9  -4  -9    1.82    0.52
  -9   4   9    1.65    0.59
  -9   4   9    1.41    0.34
   8  -4  -9   38.80    1.24
   8  -4  -9   37.79    1.57
  -8   4   9   35.12    1.04
  -8   4   9   36.34    1.01
  -8   4   9   39.46    1.49
  -8   4   9   37.09    1.26
  -8   4   9   37.63    1.75
   7  -4  -9    9.19    0.55
   7  -4  -9   12.42    0.74
   7  -4  -9   13.04    1.00
   7  -4  -9    9.75    0.58
  -7   4   9   13.50    1.22
  -7   4   9   10.18    0.58
  -7   4   9   13.23    0.85
  -7   4   9    9.41    0.47
  -7   4   9   10.04    0.54
  -7   4   9   12.51    0.72
   6  -4  -9   47.79    1.33
   6  -4  -9   49.68    1.47
   6  -4  -9   50.03    1.46
   6  -4  -9   46.44    1.31
   6  -4  -9   48.61    1.70
  -6   4   9   48.18    1.35
  -6   4   9   51.87    1.86
  -6   4   9   50.59    1.59
  -6   4   9   48.29    1.43
  -6   4   9   48.95    1.32
  -6   4   9   47.32    1.31
  -6   4   9   46.71    1.28
   5  -4  -9   31.89    1.33
   5  -4  -9   28.04    0.93
   5  -4  -9   31.47    1.07
   5  -4  -9   32.07    1.09
   5  -4  -9   29.93    1.07
  -5   4   9   25.70    0.95
  -5   4   9   29.05    0.97
  -5   4   9   30.47    1.20
  -5   4   9   26.50    0.92
  -5   4   9   29.51    0.95
  -5   4   9   31.44    1.05
  -5   4   9   32.83    1.46
   4  -4  -9    8.49    0.72
   4  -4  -9   11.05    0.93
   4  -4  -9   11.14    0.56
   4  -4  -9   10.26    0.69
  -4   4   9   11.52    1.06
  -4   4   9    9.38    0.83
  -4   4   9    9.85    0.58
  -4   4   9   10.54    0.80
  -4   4   9   11.20    0.58
  -4   4   9   11.69    0.62
   3  -4  -9   38.72    1.13
   3  -4  -9   37.80    1.09
   3  -4  -9   36.19    1.24
   3  -4  -9   39.82    1.10
  -3   4   9   31.81    1.12
  -3   4   9   38.02    1.11
  -3   4   9   36.09    1.57
  -3   4   9   34.79    1.36
  -3   4   9   39.81    1.30
  -3   4   9   34.72    1.30
  -3   4   9   39.72    1.09
   2  -4  -9    4.39    0.49
   2  -4  -9    4.50    0.54
   2  -4  -9    4.50    0.49
  -2   4   9    4.39    0.47
  -2   4   9    4.72    0.56
   1  -4  -9    1.28    0.23
   1  -4  -9    1.21    0.22
   1  -4  -9    0.90    0.31
   1  -4  -9    1.23    0.22
  -1   4   9    1.12    0.21
  -1   4   9    1.25    0.23
  -1   4   9    1.04    0.43
  -1   4   9    1.06    0.29
  -1   4   9    1.27    0.25
   0  -4  -9    0.56    0.31
   0  -4  -9    0.42    0.23
   0  -4  -9    0.70    0.23
   0  -4  -9    0.51    0.22
   0  -4  -9    0.12    0.36
   0   4   9    0.85    0.25
   0   4   9    0.48    0.22
   0   4   9    0.52    0.27
   0   4   9    0.27    0.42
  -1  -4  -9    3.56    0.58
  -1  -4  -9    3.14    0.57
  -1  -4  -9    3.22    0.88
   1   4   9    2.96    0.86
   1   4   9    2.83    0.51
   1   4   9    3.22    0.61
   1   4   9    2.94    0.55
  -2  -4  -9    9.13    0.99
  -2  -4  -9    7.78    0.72
  -2  -4  -9    8.19    0.67
  -2  -4  -9    7.66    0.63
   2   4   9    9.10    0.72
   2   4   9    8.79    1.00
   2   4   9    8.70    0.66
  -3  -4  -9    1.02    0.28
  -3  -4  -9    1.29    0.29
  -3  -4  -9    2.10    0.46
   3   4   9    1.12    0.30
   3   4   9    1.88    0.58
   3   4   9    1.50    0.48
   3   4   9    1.52    0.29
  -4  -4  -9   -0.05    0.42
  -4  -4  -9    0.10    0.28
  -4  -4  -9   -0.05    0.46
   4   4   9   -0.01    0.73
   4   4   9   -0.08    0.28
   9  -4  -8   10.91    1.07
  -9   4   8   11.65    1.21
  -9   4   8   10.93    0.76
   8  -4  -8   -0.16    0.42
   8  -4  -8   -0.04    0.31
  -8   4   8    0.34    0.31
  -8   4   8    0.02    0.11
  -8   4   8    0.33    0.45
  -8   4   8   -0.05    0.26
  -8   4   8    0.01    0.13
  -8   4   8    0.19    0.33
   7  -4  -8   39.14    1.04
   7  -4  -8   39.27    1.08
   7  -4  -8   40.31    1.53
   7  -4  -8   39.07    1.26
   7  -4  -8   39.94    1.25
   7  -4  -8   39.40    1.06
  -7   4   8   40.17    1.35
  -7   4   8   38.41    1.05
  -7   4   8   39.69    1.24
  -7   4   8   39.76    1.21
  -7   4   8   39.83    1.09
  -7   4   8   43.48    1.67
   6  -4  -8    0.68    0.39
   6  -4  -8    0.57    0.28
   6  -4  -8    1.04    0.25
   6  -4  -8    0.46    0.58
  -6   4   8    1.12    0.43
  -6   4   8    0.85    0.25
  -6   4   8    0.80    0.18
  -6   4   8    0.96    0.30
   5  -4  -8   44.84    1.29
   5  -4  -8   42.47    1.68
   5  -4  -8   42.84    1.17
   5  -4  -8   43.47    1.55
   5  -4  -8   42.59    1.30
   5  -4  -8   43.94    1.16
  -5   4   8   42.30    1.41
  -5   4   8   41.44    1.29
  -5   4   8   41.91    1.16
  -5   4   8   43.41    1.27
  -5   4   8   42.48    1.18
  -5   4   8   45.06    1.18
  -5   4   8   44.78    1.47
   4  -4  -8   80.69    2.42
   4  -4  -8   77.47    1.98
   4  -4  -8   79.21    1.96
   4  -4  -8   77.87    2.07
   4  -4  -8   76.03    2.09
   4  -4  -8   81.52    1.95
   4  -4  -8   78.89    1.96
  -4   4   8   77.38    2.35
  -4   4   8   81.19    1.97
  -4   4   8   77.29    1.97
  -4   4   8   76.47    2.19
  -4   4   8   80.87    1.99
  -4   4   8   76.86    2.05
  -4   4   8   79.02    2.20
   3  -4  -8  168.72    4.14
   3  -4  -8  172.19    4.04
   3  -4  -8  169.07    4.04
   3  -4  -8  170.87    4.03
   3  -4  -8  169.74    4.06
   3  -4  -8  168.89    4.36
  -3   4   8  170.86    4.05
  -3   4   8  165.29    4.21
  -3   4   8  167.61    4.39
  -3   4   8  167.54    4.24
  -3   4   8  172.43    4.07
  -3   4   8  175.59    4.03
   2  -4  -8  116.50    3.22
   2  -4  -8  119.62    3.04
   2  -4  -8  121.62    2.92
   2  -4  -8  120.54    2.93
   2  -4  -8  120.71    2.93
   2  -4  -8  121.10    2.95
  -2   4   8  124.50    2.92
  -2   4   8  116.84    3.14
  -2   4   8  123.67    2.96
  -2   4   8  116.76    3.06
  -2   4   8  123.45    2.94
  -2   4   8  122.52    2.94
  -2   4   8  115.70    3.27
   1  -4  -8    4.68    0.46
   1  -4  -8    4.77    0.48
   1  -4  -8    3.72    0.50
   1  -4  -8    3.73    0.54
  -1   4   8    4.88    0.48
  -1   4   8    4.39    0.55
  -1   4   8    3.88    0.50
  -1   4   8    3.79    0.45
   0  -4  -8   60.47    1.59
   0  -4  -8   50.26    2.29
   0  -4  -8   59.83    1.57
   0  -4  -8   57.50    1.88
   0  -4  -8   61.01    1.60
   0  -4  -8   61.10    1.63
   0  -4  -8   57.27    1.72
   0   4   8   58.14    1.63
   0   4   8   59.07    1.57
   0   4   8   57.93    1.93
   0   4   8   60.61    1.60
   0   4   8   61.24    1.61
   0   4   8   60.99    1.64
  -1  -4  -8  199.70    5.16
  -1  -4  -8  204.81    4.87
  -1  -4  -8  204.26    5.11
  -1  -4  -8  202.90    4.85
  -1  -4  -8  204.26    4.87
  -1  -4  -8  206.54    4.91
  -1  -4  -8  201.91    5.02
   1   4   8  202.02    4.87
   1   4   8  202.47    4.87
   1   4   8  206.75    4.91
   1   4   8  203.13    5.59
   1   4   8  203.82    4.91
  -2  -4  -8    3.59    0.54
  -2  -4  -8    3.25    0.64
  -2  -4  -8    4.39    0.64
  -2  -4  -8    5.19    0.90
  -2  -4  -8    4.32    0.58
  -2  -4  -8    4.31    0.63
   2   4   8    4.53    0.65
   2   4   8    5.40    0.91
   2   4   8    4.13    0.68
  -3  -4  -8   34.04    1.40
  -3  -4  -8   30.60    1.13
  -3  -4  -8   31.26    1.19
  -3  -4  -8   29.48    1.02
  -3  -4  -8   30.22    1.09
  -3  -4  -8   30.42    1.08
   3   4   8   33.84    1.45
   3   4   8   29.80    1.12
   3   4   8   31.18    1.09
   3   4   8   32.96    1.52
  -4  -4  -8    1.70    0.27
  -4  -4  -8    2.02    0.32
  -4  -4  -8    1.97    0.30
   4   4   8    2.13    0.31
  -5  -4  -8   -0.10    0.40
   5   4   8    0.14    0.69
   5   4   8   -0.30    0.27
  10  -4  -7    0.22    0.50
 -10   4   7    0.11    0.34
 -10   4   7   -0.10    0.49
   9  -4  -7    1.11    0.49
  -9   4   7    1.15    0.33
  -9   4   7    1.58    0.50
  -9   4   7    0.86    0.35
  -9   4   7    1.58    0.40
   8  -4  -7    7.57    0.93
   8  -4  -7    6.82    0.67
  -8   4   7    5.74    0.65
  -8   4   7    6.37    0.69
   7  -4  -7   55.90    1.79
   7  -4  -7   51.43    1.32
   7  -4  -7   56.53    1.57
   7  -4  -7   55.42    1.35
  -7   4   7   59.61    1.94
  -7   4   7   54.29    1.38
  -7   4   7   55.06    1.81
  -7   4   7   54.11    1.56
  -7   4   7   55.32    1.64
  -7   4   7   53.27    1.55
  -7   4   7   53.69    1.35
   6  -4  -7    0.21    0.33
   6  -4  -7    0.06    0.24
   6  -4  -7   -0.20    0.34
   6  -4  -7    0.05    0.11
   6  -4  -7    0.08    0.12
   6  -4  -7    0.19    0.21
   6  -4  -7    0.20    0.14
   6  -4  -7   -0.01    0.13
  -6   4   7    0.01    0.22
  -6   4   7    0.08    0.14
  -6   4   7   -0.05    0.20
  -6   4   7    0.36    0.26
  -6   4   7   -0.01    0.12
  -6   4   7    0.06    0.12
  -6   4   7    0.33    0.35
   5  -4  -7    1.87    0.64
   5  -4  -7    1.24    0.25
   5  -4  -7    1.65    0.35
   5  -4  -7    1.73    0.34
   5  -4  -7    1.78    0.30
   5  -4  -7    1.20    0.27
  -5   4   7    1.03    0.28
  -5   4   7    1.21    0.22
  -5   4   7    1.98    0.35
  -5   4   7    1.47    0.37
  -5   4   7    1.15    0.31
  -5   4   7    1.76    0.33
  -5   4   7    1.06    0.14
   4  -4  -7   16.31    0.55
   4  -4  -7   16.25    0.68
   4  -4  -7   15.74    0.88
   4  -4  -7   16.11    0.83
   4  -4  -7   18.35    0.55
   4  -4  -7   15.87    0.55
   4  -4  -7   15.85    0.64
  -4   4   7   15.76    0.92
  -4   4   7   16.49    0.54
  -4   4   7   15.53    0.57
  -4   4   7   15.47    0.78
  -4   4   7   15.50    0.63
  -4   4   7   16.11    0.79
  -4   4   7   16.38    0.58
  -4   4   7   16.75    0.56
   3  -4  -7   15.67    0.55
   3  -4  -7   16.16    0.54
   3  -4  -7   16.24    0.59
   3  -4  -7   15.43    0.83
   3  -4  -7   16.07    0.55
  -3   4   7   14.70    0.73
  -3   4   7   14.75    0.88
  -3   4   7   16.11    0.56
  -3   4   7   16.05    0.56
  -3   4   7   14.83    0.63
  -3   4   7   16.49    0.55
  -3   4   7   14.56    0.76
  -3   4   7   16.43    0.59
   2  -4  -7    0.23    0.14
   2  -4  -7    0.30    0.15
   2  -4  -7    0.11    0.27
   2  -4  -7    0.32    0.14
   2  -4  -7    0.24    0.14
  -2   4   7    0.38    0.15
  -2   4   7    0.24    0.15
  -2   4   7    0.59    0.14
  -2   4   7   -0.13    0.23
  -2   4   7    0.11    0.22
  -2   4   7   -0.13    0.29
  -2   4   7    0.16    0.14
   1  -4  -7  123.61    2.95
   1  -4  -7  120.68    3.04
   1  -4  -7  116.72    3.19
   1  -4  -7  124.18    2.97
   1  -4  -7  121.80    2.96
   1  -4  -7  122.63    2.98
  -1   4   7  124.06    3.13
  -1   4   7  122.97    2.98
  -1   4   7  121.01    3.05
  -1   4   7  120.04    3.23
  -1   4   7  123.31    2.97
  -1   4   7  126.04    2.97
  -1   4   7  125.03    2.95
   0  -4  -7    5.88    0.44
   0  -4  -7    6.20    0.48
   0  -4  -7    5.30    0.70
   0  -4  -7    5.93    0.46
   0  -4  -7    5.95    0.51
   0   4   7    6.48    0.52
   0   4   7    5.67    0.43
   0   4   7    5.98    0.46
   0   4   7    6.74    0.51
   0   4   7    5.90    0.63
  -1  -4  -7  419.01    9.82
  -1  -4  -7  417.62    9.60
  -1  -4  -7  409.53    9.74
  -1  -4  -7  420.27    9.62
  -1  -4  -7  387.86    9.74
  -1  -4  -7  421.22    9.64
  -1  -4  -7  412.05    9.62
  -1  -4  -7  400.83    9.86
   1   4   7  399.45    9.64
   1   4   7  414.07    9.62
   1   4   7  424.73    9.65
   1   4   7  426.14    9.62
   1   4   7  401.49    9.88
   1   4   7  424.37    9.78
   1   4   7  416.97    9.60
  -2  -4  -7    0.85    0.24
  -2  -4  -7    0.76    0.22
  -2  -4  -7    0.65    0.22
  -2  -4  -7    1.04    0.34
  -2  -4  -7    0.71    0.39
  -2  -4  -7    0.71    0.22
   2   4   7    0.71    0.22
   2   4   7    0.84    0.22
   2   4   7    1.05    0.21
   2   4   7    0.64    0.22
   2   4   7    0.78    0.40
  -3  -4  -7    9.44    0.66
  -3  -4  -7   11.43    0.77
  -3  -4  -7    8.57    0.71
  -3  -4  -7    9.30    0.62
  -3  -4  -7   11.61    0.94
   3   4   7    9.05    0.65
   3   4   7   12.66    1.06
   3   4   7    9.22    0.69
   3   4   7   12.05    1.20
  -4  -4  -7    1.37    0.26
  -4  -4  -7    1.44    0.26
  -4  -4  -7    1.11    0.24
  -4  -4  -7    1.14    0.27
   4   4   7    1.30    0.25
   4   4   7    2.00    0.55
   4   4   7    1.28    0.25
  -5  -4  -7    0.78    0.38
  -5  -4  -7    0.03    0.25
  -5  -4  -7    0.02    0.24
   5   4   7    0.60    0.52
   5   4   7    0.34    0.26
  10  -4  -6    7.26    1.10
 -10   4   6    5.30    0.84
 -10   4   6    6.92    0.74
 -10   4   6    8.71    1.19
   9  -4  -6   77.53    2.38
  -9   4   6   72.49    2.17
  -9   4   6   76.58    2.14
  -9   4   6   80.75    2.44
   8  -4  -6   35.94    1.42
  -8   4   6   34.64    1.19
  -8   4   6   34.76    1.24
  -8   4   6   33.36    1.23
  -8   4   6   33.44    1.25
  -8   4   6   38.40    1.52
   7  -4  -6   96.62    2.45
   7  -4  -6   95.83    2.66
  -7   4   6   92.90    2.49
  -7   4   6   92.82    2.43
  -7   4   6   99.44    2.70
  -7   4   6   92.64    2.62
  -7   4   6   92.27    2.47
   6  -4  -6   65.25    1.55
   6  -4  -6   58.19    1.98
   6  -4  -6   66.18    1.74
   6  -4  -6   63.11    1.53
   6  -4  -6   64.22    1.89
  -6   4   6   67.74    1.90
  -6   4   6   63.91    1.70
  -6   4   6   67.87    1.97
  -6   4   6   62.67    1.88
  -6   4   6   64.54    1.57
  -6   4   6   63.38    1.55
   5  -4  -6   20.17    0.57
   5  -4  -6   20.58    0.74
   5  -4  -6   19.78    0.87
   5  -4  -6   19.29    0.59
   5  -4  -6   19.35    0.68
   5  -4  -6   19.24    0.90
   5  -4  -6   18.76    0.56
   5  -4  -6   19.03    0.59
  -5   4   6   19.02    0.68
  -5   4   6   19.15    0.58
  -5   4   6   18.81    0.60
  -5   4   6   18.73    0.56
  -5   4   6   19.55    0.97
  -5   4   6   18.31    0.65
  -5   4   6   19.75    0.87
   4  -4  -6    1.99    0.25
   4  -4  -6    1.98    0.27
   4  -4  -6    1.41    0.32
   4  -4  -6    1.32    0.30
   4  -4  -6    1.75    0.49
  -4   4   6    1.96    0.28
  -4   4   6    1.02    0.30
  -4   4   6    1.67    0.32
  -4   4   6    1.82    0.27
  -4   4   6    1.28    0.23
  -4   4   6    1.31    0.29
  -4   4   6    1.75    0.26
   3  -4  -6   24.69    0.84
   3  -4  -6   25.21    0.79
   3  -4  -6   26.01    0.75
   3  -4  -6   26.15    1.00
   3  -4  -6   27.13    0.74
   3  -4  -6   27.70    0.73
   3  -4  -6   26.25    0.74
  -3   4   6   26.12    0.75
  -3   4   6   26.22    0.73
  -3   4   6   26.56    0.91
  -3   4   6   24.89    0.78
  -3   4   6   26.95    0.75
  -3   4   6   24.88    1.01
  -3   4   6   26.47    0.74
  -3   4   6   27.07    0.92
   2  -4  -6  254.04    6.01
   2  -4  -6  252.39    5.95
   2  -4  -6  250.58    6.16
   2  -4  -6  258.82    5.96
   2  -4  -6  262.02    5.95
   2  -4  -6  257.25    5.97
  -2   4   6  248.51    6.18
  -2   4   6  254.23    5.96
  -2   4   6  256.52    5.96
  -2   4   6  256.52    5.95
  -2   4   6  260.27    6.10
  -2   4   6  253.12    5.97
  -2   4   6  258.36    6.08
   1  -4  -6    7.54    0.42
   1  -4  -6    8.50    0.62
   1  -4  -6    8.08    0.42
   1  -4  -6    8.25    0.39
   1  -4  -6    8.14    0.40
  -1   4   6    7.77    0.42
  -1   4   6    8.58    0.57
  -1   4   6    8.71    0.40
  -1   4   6    7.83    0.40
  -1   4   6    8.65    0.65
  -1   4   6    7.70    0.43
   0  -4  -6   10.78    0.43
   0  -4  -6   10.25    0.57
   0  -4  -6   10.20    0.67
   0  -4  -6   10.22    0.49
   0  -4  -6   10.79    0.65
   0  -4  -6   10.67    0.45
   0  -4  -6   10.61    0.46
   0  -4  -6   10.29    0.48
   0   4   6   10.52    0.56
   0   4   6   10.62    0.46
   0   4   6   10.91    0.61
   0   4   6   10.23    0.50
   0   4   6   10.39    0.70
   0   4   6    9.44    0.43
   0   4   6   10.53    0.47
  -1  -4  -6    7.84    0.46
  -1  -4  -6    7.67    0.48
  -1  -4  -6    7.68    0.43
  -1  -4  -6    7.30    0.65
  -1  -4  -6    8.54    0.65
  -1  -4  -6    7.17    0.54
  -1  -4  -6    7.05    0.57
  -1  -4  -6    7.90    0.44
   1   4   6    7.61    0.46
   1   4   6    6.70    0.41
   1   4   6    7.55    0.48
   1   4   6    7.04    0.67
   1   4   6    7.34    0.45
   1   4   6    7.43    0.44
  -2  -4  -6    0.32    0.25
  -2  -4  -6   -0.09    0.25
   2   4   6   -0.15    0.22
   2   4   6   -0.20    0.16
   2   4   6   -0.24    0.15
  -3  -4  -6   18.72    0.95
  -3  -4  -6   17.83    0.96
  -3  -4  -6   17.18    0.75
  -3  -4  -6   16.85    0.75
  -3  -4  -6   18.09    0.69
  -3  -4  -6   17.46    0.72
  -3  -4  -6   18.76    0.84
   3   4   6   17.21    0.72
   3   4   6   16.76    0.73
   3   4   6   19.78    0.84
   3   4   6   18.25    1.26
   3   4   6   18.22    0.99
   3   4   6   17.01    0.71
  -4  -4  -6   12.38    0.61
  -4  -4  -6   12.92    0.93
  -4  -4  -6   13.24    0.82
  -4  -4  -6   12.14    0.68
  -4  -4  -6   12.52    0.64
  -4  -4  -6   12.64    0.66
  -4  -4  -6   12.45    0.91
   4   4   6   12.11    0.77
   4   4   6   12.54    0.67
   4   4   6   11.61    1.08
   4   4   6   12.10    0.63
  -5  -4  -6    0.27    0.32
  -5  -4  -6    0.15    0.21
[truncated: 1,434,064 more chars]
